# Supplementary material for: EmbedTAD Using Graph Embedding and Unsupervised Learning to Identify TADs from High-Resolution Hi-C Data
Source: Commun Biol. 2025 Dec 9;9:7. doi: 10.1038/s42003-025-09224-z (PMC12764586; doi:10.1038/s42003-025-09224-z)
Supplement: Supplementary file 4 — Supplementary Data 1 [file 42003_2025_9224_MOESM4_ESM.csv]

noise	filename	input	true	orders	negative samples	seed	iterations	dimension	metric	MoC	embedding time (s)	clustering time (s)	total time (s)
4	4n_1	simHiC_countMatrix_4noise_10-19_23h11m57s.txt	simHiC_TADintervals_coords_4noise_10-19_23h11m57s.txt	1	1	0	1	20	euclidean	71.63	24.2	0.14	44.95
8	8n_1	simHiC_countMatrix_8noise_10-19_23h12m59s.txt	simHiC_TADintervals_coords_8noise_10-19_23h12m59s.txt	1	1	0	1	20	euclidean	73.74	22.77	0.11	89.06
12	12n_1	simHiC_countMatrix_1227180_10-26_18h34m41s.txt	simHiC_TADintervals_coords_12noise_10-26_18h34m41s.txt	1	1	0	1	20	euclidean	70.5	28.27	0.12	141.91
16	16n_1	simHiC_countMatrix_1636240_10-26_18h35m39s.txt	simHiC_TADintervals_coords_16noise_10-26_18h35m39s.txt	1	1	0	1	20	euclidean	65.18	21.16	0.11	187.87
20	20n_1	simHiC_countMatrix_20noise_10-21_19h30m07s.txt	simHiC_TADintervals_coords_20noise_10-21_19h30m07s.txt	1	1	0	1	20	euclidean	69.29	28.82	0.12	244.27
4	4n_1	simHiC_countMatrix_4noise_10-19_23h11m57s.txt	simHiC_TADintervals_coords_4noise_10-19_23h11m57s.txt	1	1	0	1	25	euclidean	71.75	23.0	0.16	289.72
8	8n_1	simHiC_countMatrix_8noise_10-19_23h12m59s.txt	simHiC_TADintervals_coords_8noise_10-19_23h12m59s.txt	1	1	0	1	25	euclidean	74.79	22.7	0.13	333.41
12	12n_1	simHiC_countMatrix_1227180_10-26_18h34m41s.txt	simHiC_TADintervals_coords_12noise_10-26_18h34m41s.txt	1	1	0	1	25	euclidean	70.99	22.24	0.16	380.74
16	16n_1	simHiC_countMatrix_1636240_10-26_18h35m39s.txt	simHiC_TADintervals_coords_16noise_10-26_18h35m39s.txt	1	1	0	1	25	euclidean	66.89	20.68	0.14	426.48
20	20n_1	simHiC_countMatrix_20noise_10-21_19h30m07s.txt	simHiC_TADintervals_coords_20noise_10-21_19h30m07s.txt	1	1	0	1	25	euclidean	68.08	32.52	0.14	487.47
4	4n_1	simHiC_countMatrix_4noise_10-19_23h11m57s.txt	simHiC_TADintervals_coords_4noise_10-19_23h11m57s.txt	1	1	0	1	30	euclidean	72.83	21.42	0.17	531.19
8	8n_1	simHiC_countMatrix_8noise_10-19_23h12m59s.txt	simHiC_TADintervals_coords_8noise_10-19_23h12m59s.txt	1	1	0	1	30	euclidean	72.82	24.42	0.14	576.29
12	12n_1	simHiC_countMatrix_1227180_10-26_18h34m41s.txt	simHiC_TADintervals_coords_12noise_10-26_18h34m41s.txt	1	1	0	1	30	euclidean	72.55	23.76	0.16	624.47
16	16n_1	simHiC_countMatrix_1636240_10-26_18h35m39s.txt	simHiC_TADintervals_coords_16noise_10-26_18h35m39s.txt	1	1	0	1	30	euclidean	69.83	27.17	0.15	676.5
20	20n_1	simHiC_countMatrix_20noise_10-21_19h30m07s.txt	simHiC_TADintervals_coords_20noise_10-21_19h30m07s.txt	1	1	0	1	30	euclidean	68.94	25.66	0.15	729.43
4	4n_1	simHiC_countMatrix_4noise_10-19_23h11m57s.txt	simHiC_TADintervals_coords_4noise_10-19_23h11m57s.txt	1	1	0	1	35	euclidean	70.58	16.48	0.2	767.98
8	8n_1	simHiC_countMatrix_8noise_10-19_23h12m59s.txt	simHiC_TADintervals_coords_8noise_10-19_23h12m59s.txt	1	1	0	1	35	euclidean	73.61	23.94	0.17	813.06
12	12n_1	simHiC_countMatrix_1227180_10-26_18h34m41s.txt	simHiC_TADintervals_coords_12noise_10-26_18h34m41s.txt	1	1	0	1	35	euclidean	72.39	22.28	0.19	860.12
16	16n_1	simHiC_countMatrix_1636240_10-26_18h35m39s.txt	simHiC_TADintervals_coords_16noise_10-26_18h35m39s.txt	1	1	0	1	35	euclidean	71.37	21.04	0.17	905.59
20	20n_1	simHiC_countMatrix_20noise_10-21_19h30m07s.txt	simHiC_TADintervals_coords_20noise_10-21_19h30m07s.txt	1	1	0	1	35	euclidean	69.88	31.61	0.19	965.11
4	4n_1	simHiC_countMatrix_4noise_10-19_23h11m57s.txt	simHiC_TADintervals_coords_4noise_10-19_23h11m57s.txt	1	1	0	1	40	euclidean	72.54	19.92	0.24	1007.41
8	8n_1	simHiC_countMatrix_8noise_10-19_23h12m59s.txt	simHiC_TADintervals_coords_8noise_10-19_23h12m59s.txt	1	1	0	1	40	euclidean	73.75	19.39	0.2	1047.85
12	12n_1	simHiC_countMatrix_1227180_10-26_18h34m41s.txt	simHiC_TADintervals_coords_12noise_10-26_18h34m41s.txt	1	1	0	1	40	euclidean	71.85	26.72	0.22	1098.94
16	16n_1	simHiC_countMatrix_1636240_10-26_18h35m39s.txt	simHiC_TADintervals_coords_16noise_10-26_18h35m39s.txt	1	1	0	1	40	euclidean	67.86	22.97	0.2	1146.68
20	20n_1	simHiC_countMatrix_20noise_10-21_19h30m07s.txt	simHiC_TADintervals_coords_20noise_10-21_19h30m07s.txt	1	1	0	1	40	euclidean	70.43	28.02	0.22	1201.62
4	4n_1	simHiC_countMatrix_4noise_10-19_23h11m57s.txt	simHiC_TADintervals_coords_4noise_10-19_23h11m57s.txt	1	1	0	1	45	euclidean	72.56	16.89	0.27	1241.02
8	8n_1	simHiC_countMatrix_8noise_10-19_23h12m59s.txt	simHiC_TADintervals_coords_8noise_10-19_23h12m59s.txt	1	1	0	1	45	euclidean	75.39	24.2	0.22	1286.46
12	12n_1	simHiC_countMatrix_1227180_10-26_18h34m41s.txt	simHiC_TADintervals_coords_12noise_10-26_18h34m41s.txt	1	1	0	1	45	euclidean	71.89	22.6	0.25	1333.45
16	16n_1	simHiC_countMatrix_1636240_10-26_18h35m39s.txt	simHiC_TADintervals_coords_16noise_10-26_18h35m39s.txt	1	1	0	1	45	euclidean	68.6	21.3	0.22	1378.87
20	20n_1	simHiC_countMatrix_20noise_10-21_19h30m07s.txt	simHiC_TADintervals_coords_20noise_10-21_19h30m07s.txt	1	1	0	1	45	euclidean	70.8	29.32	0.23	1435.19
4	4n_1	simHiC_countMatrix_4noise_10-19_23h11m57s.txt	simHiC_TADintervals_coords_4noise_10-19_23h11m57s.txt	1	1	0	1	50	euclidean	73.29	17.9	0.29	1475.31
8	8n_1	simHiC_countMatrix_8noise_10-19_23h12m59s.txt	simHiC_TADintervals_coords_8noise_10-19_23h12m59s.txt	1	1	0	1	50	euclidean	73.81	19.45	0.25	1515.43
12	12n_1	simHiC_countMatrix_1227180_10-26_18h34m41s.txt	simHiC_TADintervals_coords_12noise_10-26_18h34m41s.txt	1	1	0	1	50	euclidean	75.98	24.81	0.26	1564.74
16	16n_1	simHiC_countMatrix_1636240_10-26_18h35m39s.txt	simHiC_TADintervals_coords_16noise_10-26_18h35m39s.txt	1	1	0	1	50	euclidean	70.55	23.18	0.24	1612.43
20	20n_1	simHiC_countMatrix_20noise_10-21_19h30m07s.txt	simHiC_TADintervals_coords_20noise_10-21_19h30m07s.txt	1	1	0	1	50	euclidean	71.79	27.83	0.25	1667.18
4	4n_1	simHiC_countMatrix_4noise_10-19_23h11m57s.txt	simHiC_TADintervals_coords_4noise_10-19_23h11m57s.txt	1	1	0	1	55	euclidean	75.87	18.71	0.32	1707.79
8	8n_1	simHiC_countMatrix_8noise_10-19_23h12m59s.txt	simHiC_TADintervals_coords_8noise_10-19_23h12m59s.txt	1	1	0	1	55	euclidean	73.92	19.28	0.26	1747.82
12	12n_1	simHiC_countMatrix_1227180_10-26_18h34m41s.txt	simHiC_TADintervals_coords_12noise_10-26_18h34m41s.txt	1	1	0	1	55	euclidean	73.2	26.49	0.28	1798.7
16	16n_1	simHiC_countMatrix_1636240_10-26_18h35m39s.txt	simHiC_TADintervals_coords_16noise_10-26_18h35m39s.txt	1	1	0	1	55	euclidean	69.59	23.53	0.26	1846.81
20	20n_1	simHiC_countMatrix_20noise_10-21_19h30m07s.txt	simHiC_TADintervals_coords_20noise_10-21_19h30m07s.txt	1	1	0	1	55	euclidean	70.14	34.41	0.28	1908.38
4	4n_1	simHiC_countMatrix_4noise_10-19_23h11m57s.txt	simHiC_TADintervals_coords_4noise_10-19_23h11m57s.txt	1	1	0	1	60	euclidean	72.11	21.12	0.34	1951.74
8	8n_1	simHiC_countMatrix_8noise_10-19_23h12m59s.txt	simHiC_TADintervals_coords_8noise_10-19_23h12m59s.txt	1	1	0	1	60	euclidean	73.36	20.07	0.28	1992.73
12	12n_1	simHiC_countMatrix_1227180_10-26_18h34m41s.txt	simHiC_TADintervals_coords_12noise_10-26_18h34m41s.txt	1	1	0	1	60	euclidean	76.88	27.56	0.3	2044.84
16	16n_1	simHiC_countMatrix_1636240_10-26_18h35m39s.txt	simHiC_TADintervals_coords_16noise_10-26_18h35m39s.txt	1	1	0	1	60	euclidean	66.72	23.61	0.28	2092.57
20	20n_1	simHiC_countMatrix_20noise_10-21_19h30m07s.txt	simHiC_TADintervals_coords_20noise_10-21_19h30m07s.txt	1	1	0	1	60	euclidean	70.51	29.06	0.3	2149.2
4	4n_1	simHiC_countMatrix_4noise_10-19_23h11m57s.txt	simHiC_TADintervals_coords_4noise_10-19_23h11m57s.txt	1	1	0	1	65	euclidean	74.34	17.48	0.39	2188.72
8	8n_1	simHiC_countMatrix_8noise_10-19_23h12m59s.txt	simHiC_TADintervals_coords_8noise_10-19_23h12m59s.txt	1	1	0	1	65	euclidean	73.97	24.89	0.31	2234.94
12	12n_1	simHiC_countMatrix_1227180_10-26_18h34m41s.txt	simHiC_TADintervals_coords_12noise_10-26_18h34m41s.txt	1	1	0	1	65	euclidean	75.46	23.86	0.34	2283.24
16	16n_1	simHiC_countMatrix_1636240_10-26_18h35m39s.txt	simHiC_TADintervals_coords_16noise_10-26_18h35m39s.txt	1	1	0	1	65	euclidean	68.2	22.31	0.3	2330.44
20	20n_1	simHiC_countMatrix_20noise_10-21_19h30m07s.txt	simHiC_TADintervals_coords_20noise_10-21_19h30m07s.txt	1	1	0	1	65	euclidean	71.75	30.67	0.33	2388.17
4	4n_1	simHiC_countMatrix_4noise_10-19_23h11m57s.txt	simHiC_TADintervals_coords_4noise_10-19_23h11m57s.txt	1	1	0	1	70	euclidean	72.95	18.65	0.41	2429.18
8	8n_1	simHiC_countMatrix_8noise_10-19_23h12m59s.txt	simHiC_TADintervals_coords_8noise_10-19_23h12m59s.txt	1	1	0	1	70	euclidean	72.41	19.74	0.34	2469.77
12	12n_1	simHiC_countMatrix_1227180_10-26_18h34m41s.txt	simHiC_TADintervals_coords_12noise_10-26_18h34m41s.txt	1	1	0	1	70	euclidean	76.8	24.1	0.34	2518.34
16	16n_1	simHiC_countMatrix_1636240_10-26_18h35m39s.txt	simHiC_TADintervals_coords_16noise_10-26_18h35m39s.txt	1	1	0	1	70	euclidean	70.9	30.07	0.33	2572.45
20	20n_1	simHiC_countMatrix_20noise_10-21_19h30m07s.txt	simHiC_TADintervals_coords_20noise_10-21_19h30m07s.txt	1	1	0	1	70	euclidean	71.89	25.33	0.36	2624.79
4	4n_1	simHiC_countMatrix_4noise_10-19_23h11m57s.txt	simHiC_TADintervals_coords_4noise_10-19_23h11m57s.txt	1	1	0	1	75	euclidean	74.82	24.61	0.45	2671.44
8	8n_1	simHiC_countMatrix_8noise_10-19_23h12m59s.txt	simHiC_TADintervals_coords_8noise_10-19_23h12m59s.txt	1	1	0	1	75	euclidean	73.52	21.88	0.35	2714.49
12	12n_1	simHiC_countMatrix_1227180_10-26_18h34m41s.txt	simHiC_TADintervals_coords_12noise_10-26_18h34m41s.txt	1	1	0	1	75	euclidean	78.21	28.9	0.39	2767.58
16	16n_1	simHiC_countMatrix_1636240_10-26_18h35m39s.txt	simHiC_TADintervals_coords_16noise_10-26_18h35m39s.txt	1	1	0	1	75	euclidean	70.86	22.8	0.36	2815.17
20	20n_1	simHiC_countMatrix_20noise_10-21_19h30m07s.txt	simHiC_TADintervals_coords_20noise_10-21_19h30m07s.txt	1	1	0	1	75	euclidean	72.24	28.89	0.4	2871.29
4	4n_1	simHiC_countMatrix_4noise_10-19_23h11m57s.txt	simHiC_TADintervals_coords_4noise_10-19_23h11m57s.txt	1	1	0	1	80	euclidean	72.53	19.24	0.52	2912.78
8	8n_1	simHiC_countMatrix_8noise_10-19_23h12m59s.txt	simHiC_TADintervals_coords_8noise_10-19_23h12m59s.txt	1	1	0	1	80	euclidean	73.98	25.5	0.4	2959.27
12	12n_1	simHiC_countMatrix_1227180_10-26_18h34m41s.txt	simHiC_TADintervals_coords_12noise_10-26_18h34m41s.txt	1	1	0	1	80	euclidean	78.83	25.7	0.42	3009.5
16	16n_1	simHiC_countMatrix_1636240_10-26_18h35m39s.txt	simHiC_TADintervals_coords_16noise_10-26_18h35m39s.txt	1	1	0	1	80	euclidean	72.24	25.3	0.46	3059.15
20	20n_1	simHiC_countMatrix_20noise_10-21_19h30m07s.txt	simHiC_TADintervals_coords_20noise_10-21_19h30m07s.txt	1	1	0	1	80	euclidean	74.21	27.58	0.44	3113.65
4	4n_1	simHiC_countMatrix_4noise_10-19_23h11m57s.txt	simHiC_TADintervals_coords_4noise_10-19_23h11m57s.txt	1	1	0	1	85	euclidean	73.0	24.63	0.53	3160.18
8	8n_1	simHiC_countMatrix_8noise_10-19_23h12m59s.txt	simHiC_TADintervals_coords_8noise_10-19_23h12m59s.txt	1	1	0	1	85	euclidean	75.33	20.69	0.41	3201.75
12	12n_1	simHiC_countMatrix_1227180_10-26_18h34m41s.txt	simHiC_TADintervals_coords_12noise_10-26_18h34m41s.txt	1	1	0	1	85	euclidean	78.06	24.25	0.46	3250.89
16	16n_1	simHiC_countMatrix_1636240_10-26_18h35m39s.txt	simHiC_TADintervals_coords_16noise_10-26_18h35m39s.txt	1	1	0	1	85	euclidean	73.29	23.49	0.42	3298.6
20	20n_1	simHiC_countMatrix_20noise_10-21_19h30m07s.txt	simHiC_TADintervals_coords_20noise_10-21_19h30m07s.txt	1	1	0	1	85	euclidean	75.45	35.0	0.46	3360.68
4	4n_1	simHiC_countMatrix_4noise_10-19_23h11m57s.txt	simHiC_TADintervals_coords_4noise_10-19_23h11m57s.txt	1	1	0	1	90	euclidean	75.7	25.3	0.56	3408.19
8	8n_1	simHiC_countMatrix_8noise_10-19_23h12m59s.txt	simHiC_TADintervals_coords_8noise_10-19_23h12m59s.txt	1	1	0	1	90	euclidean	75.84	23.28	0.43	3452.37
12	12n_1	simHiC_countMatrix_1227180_10-26_18h34m41s.txt	simHiC_TADintervals_coords_12noise_10-26_18h34m41s.txt	1	1	0	1	90	euclidean	78.58	25.64	0.46	3502.51
16	16n_1	simHiC_countMatrix_1636240_10-26_18h35m39s.txt	simHiC_TADintervals_coords_16noise_10-26_18h35m39s.txt	1	1	0	1	90	euclidean	74.43	25.52	0.44	3552.33
20	20n_1	simHiC_countMatrix_20noise_10-21_19h30m07s.txt	simHiC_TADintervals_coords_20noise_10-21_19h30m07s.txt	1	1	0	1	90	euclidean	72.93	27.76	0.47	3606.95
4	4n_1	simHiC_countMatrix_4noise_10-19_23h11m57s.txt	simHiC_TADintervals_coords_4noise_10-19_23h11m57s.txt	1	1	0	1	95	euclidean	75.88	23.23	0.58	3652.44
8	8n_1	simHiC_countMatrix_8noise_10-19_23h12m59s.txt	simHiC_TADintervals_coords_8noise_10-19_23h12m59s.txt	1	1	0	1	95	euclidean	76.56	21.32	0.45	3694.8
12	12n_1	simHiC_countMatrix_1227180_10-26_18h34m41s.txt	simHiC_TADintervals_coords_12noise_10-26_18h34m41s.txt	1	1	0	1	95	euclidean	79.02	29.15	0.5	3748.34
16	16n_1	simHiC_countMatrix_1636240_10-26_18h35m39s.txt	simHiC_TADintervals_coords_16noise_10-26_18h35m39s.txt	1	1	0	1	95	euclidean	74.49	25.7	0.47	3798.46
20	20n_1	simHiC_countMatrix_20noise_10-21_19h30m07s.txt	simHiC_TADintervals_coords_20noise_10-21_19h30m07s.txt	1	1	0	1	95	euclidean	76.17	30.81	0.52	3856.61
4	4n_1	simHiC_countMatrix_4noise_10-19_23h11m57s.txt	simHiC_TADintervals_coords_4noise_10-19_23h11m57s.txt	1	1	0	1	100	euclidean	75.38	18.56	0.6	3897.09
8	8n_1	simHiC_countMatrix_8noise_10-19_23h12m59s.txt	simHiC_TADintervals_coords_8noise_10-19_23h12m59s.txt	1	1	0	1	100	euclidean	78.11	26.16	0.46	3944.18
12	12n_1	simHiC_countMatrix_1227180_10-26_18h34m41s.txt	simHiC_TADintervals_coords_12noise_10-26_18h34m41s.txt	1	1	0	1	100	euclidean	80.62	25.01	0.51	3993.6
16	16n_1	simHiC_countMatrix_1636240_10-26_18h35m39s.txt	simHiC_TADintervals_coords_16noise_10-26_18h35m39s.txt	1	1	0	1	100	euclidean	75.09	23.47	0.48	4041.74
20	20n_1	simHiC_countMatrix_20noise_10-21_19h30m07s.txt	simHiC_TADintervals_coords_20noise_10-21_19h30m07s.txt	1	1	0	1	100	euclidean	77.29	32.69	0.53	4101.6
4	4n_1	simHiC_countMatrix_4noise_10-19_23h11m57s.txt	simHiC_TADintervals_coords_4noise_10-19_23h11m57s.txt	1	1	0	1	105	euclidean	76.08	19.64	0.64	4143.28
8	8n_1	simHiC_countMatrix_8noise_10-19_23h12m59s.txt	simHiC_TADintervals_coords_8noise_10-19_23h12m59s.txt	1	1	0	1	105	euclidean	78.57	22.33	0.46	4186.25
12	12n_1	simHiC_countMatrix_1227180_10-26_18h34m41s.txt	simHiC_TADintervals_coords_12noise_10-26_18h34m41s.txt	1	1	0	1	105	euclidean	81.05	27.46	0.52	4237.64
16	16n_1	simHiC_countMatrix_1636240_10-26_18h35m39s.txt	simHiC_TADintervals_coords_16noise_10-26_18h35m39s.txt	1	1	0	1	105	euclidean	74.02	32.63	0.5	4294.47
20	20n_1	simHiC_countMatrix_20noise_10-21_19h30m07s.txt	simHiC_TADintervals_coords_20noise_10-21_19h30m07s.txt	1	1	0	1	105	euclidean	76.06	30.71	0.57	4352.01
4	4n_1	simHiC_countMatrix_4noise_10-19_23h11m57s.txt	simHiC_TADintervals_coords_4noise_10-19_23h11m57s.txt	1	1	0	1	110	euclidean	80.11	21.56	0.64	4395.49
8	8n_1	simHiC_countMatrix_8noise_10-19_23h12m59s.txt	simHiC_TADintervals_coords_8noise_10-19_23h12m59s.txt	1	1	0	1	110	euclidean	78.97	26.28	0.49	4442.28
12	12n_1	simHiC_countMatrix_1227180_10-26_18h34m41s.txt	simHiC_TADintervals_coords_12noise_10-26_18h34m41s.txt	1	1	0	1	110	euclidean	80.38	25.15	0.55	4491.82
16	16n_1	simHiC_countMatrix_1636240_10-26_18h35m39s.txt	simHiC_TADintervals_coords_16noise_10-26_18h35m39s.txt	1	1	0	1	110	euclidean	75.38	29.65	0.52	4546.2
20	20n_1	simHiC_countMatrix_20noise_10-21_19h30m07s.txt	simHiC_TADintervals_coords_20noise_10-21_19h30m07s.txt	1	1	0	1	110	euclidean	76.17	35.0	0.57	4608.3
4	4n_1	simHiC_countMatrix_4noise_10-19_23h11m57s.txt	simHiC_TADintervals_coords_4noise_10-19_23h11m57s.txt	1	1	0	1	115	euclidean	80.54	20.1	0.67	4650.56
8	8n_1	simHiC_countMatrix_8noise_10-19_23h12m59s.txt	simHiC_TADintervals_coords_8noise_10-19_23h12m59s.txt	1	1	0	1	115	euclidean	80.31	26.23	0.52	4697.59
12	12n_1	simHiC_countMatrix_1227180_10-26_18h34m41s.txt	simHiC_TADintervals_coords_12noise_10-26_18h34m41s.txt	1	1	0	1	115	euclidean	81.14	26.33	0.58	4748.36
16	16n_1	simHiC_countMatrix_1636240_10-26_18h35m39s.txt	simHiC_TADintervals_coords_16noise_10-26_18h35m39s.txt	1	1	0	1	115	euclidean	76.52	26.15	0.58	4798.99
20	20n_1	simHiC_countMatrix_20noise_10-21_19h30m07s.txt	simHiC_TADintervals_coords_20noise_10-21_19h30m07s.txt	1	1	0	1	115	euclidean	79.17	28.18	0.61	4854.09
4	4n_1	simHiC_countMatrix_4noise_10-19_23h11m57s.txt	simHiC_TADintervals_coords_4noise_10-19_23h11m57s.txt	1	1	0	1	120	euclidean	81.87	26.18	0.68	4902.75
8	8n_1	simHiC_countMatrix_8noise_10-19_23h12m59s.txt	simHiC_TADintervals_coords_8noise_10-19_23h12m59s.txt	1	1	0	1	120	euclidean	80.52	21.9	0.51	4945.47
12	12n_1	simHiC_countMatrix_1227180_10-26_18h34m41s.txt	simHiC_TADintervals_coords_12noise_10-26_18h34m41s.txt	1	1	0	1	120	euclidean	82.66	26.03	0.57	4995.72
16	16n_1	simHiC_countMatrix_1636240_10-26_18h35m39s.txt	simHiC_TADintervals_coords_16noise_10-26_18h35m39s.txt	1	1	0	1	120	euclidean	77.23	24.34	0.56	5044.2
20	20n_1	simHiC_countMatrix_20noise_10-21_19h30m07s.txt	simHiC_TADintervals_coords_20noise_10-21_19h30m07s.txt	1	1	0	1	120	euclidean	79.23	37.07	0.63	5108.22
4	4n_1	simHiC_countMatrix_4noise_10-19_23h11m57s.txt	simHiC_TADintervals_coords_4noise_10-19_23h11m57s.txt	1	1	0	1	125	euclidean	83.39	25.68	0.72	5156.1
8	8n_1	simHiC_countMatrix_8noise_10-19_23h12m59s.txt	simHiC_TADintervals_coords_8noise_10-19_23h12m59s.txt	1	1	0	1	125	euclidean	82.34	25.47	0.54	5202.63
12	12n_1	simHiC_countMatrix_1227180_10-26_18h34m41s.txt	simHiC_TADintervals_coords_12noise_10-26_18h34m41s.txt	1	1	0	1	125	euclidean	84.71	29.47	0.62	5256.45
16	16n_1	simHiC_countMatrix_1636240_10-26_18h35m39s.txt	simHiC_TADintervals_coords_16noise_10-26_18h35m39s.txt	1	1	0	1	125	euclidean	77.36	26.36	0.61	5307.48
20	20n_1	simHiC_countMatrix_20noise_10-21_19h30m07s.txt	simHiC_TADintervals_coords_20noise_10-21_19h30m07s.txt	1	1	0	1	125	euclidean	80.14	31.99	0.67	5366.52
4	4n_1	simHiC_countMatrix_4noise_10-19_23h11m57s.txt	simHiC_TADintervals_coords_4noise_10-19_23h11m57s.txt	1	1	0	1	130	euclidean	85.42	20.06	0.72	5408.61
8	8n_1	simHiC_countMatrix_8noise_10-19_23h12m59s.txt	simHiC_TADintervals_coords_8noise_10-19_23h12m59s.txt	1	1	0	1	130	euclidean	81.63	26.08	0.56	5455.5
12	12n_1	simHiC_countMatrix_1227180_10-26_18h34m41s.txt	simHiC_TADintervals_coords_12noise_10-26_18h34m41s.txt	1	1	0	1	130	euclidean	81.81	31.41	0.63	5511.76
16	16n_1	simHiC_countMatrix_1636240_10-26_18h35m39s.txt	simHiC_TADintervals_coords_16noise_10-26_18h35m39s.txt	1	1	0	1	130	euclidean	78.76	24.8	0.61	5560.87
20	20n_1	simHiC_countMatrix_20noise_10-21_19h30m07s.txt	simHiC_TADintervals_coords_20noise_10-21_19h30m07s.txt	1	1	0	1	130	euclidean	79.86	32.53	0.67	5620.42
4	4n_1	simHiC_countMatrix_4noise_10-19_23h11m57s.txt	simHiC_TADintervals_coords_4noise_10-19_23h11m57s.txt	1	1	0	1	135	euclidean	86.46	22.0	0.77	5664.68
8	8n_1	simHiC_countMatrix_8noise_10-19_23h12m59s.txt	simHiC_TADintervals_coords_8noise_10-19_23h12m59s.txt	1	1	0	1	135	euclidean	82.71	23.32	0.62	5708.86
12	12n_1	simHiC_countMatrix_1227180_10-26_18h34m41s.txt	simHiC_TADintervals_coords_12noise_10-26_18h34m41s.txt	1	1	0	1	135	euclidean	82.39	26.05	0.68	5759.29
16	16n_1	simHiC_countMatrix_1636240_10-26_18h35m39s.txt	simHiC_TADintervals_coords_16noise_10-26_18h35m39s.txt	1	1	0	1	135	euclidean	78.96	32.93	0.63	5816.92
20	20n_1	simHiC_countMatrix_20noise_10-21_19h30m07s.txt	simHiC_TADintervals_coords_20noise_10-21_19h30m07s.txt	1	1	0	1	135	euclidean	82.13	30.98	0.71	5875.31
4	4n_1	simHiC_countMatrix_4noise_10-19_23h11m57s.txt	simHiC_TADintervals_coords_4noise_10-19_23h11m57s.txt	1	1	0	1	140	euclidean	85.3	21.58	0.87	5919.02
8	8n_1	simHiC_countMatrix_8noise_10-19_23h12m59s.txt	simHiC_TADintervals_coords_8noise_10-19_23h12m59s.txt	1	1	0	1	140	euclidean	83.05	21.01	0.63	5961.5
12	12n_1	simHiC_countMatrix_1227180_10-26_18h34m41s.txt	simHiC_TADintervals_coords_12noise_10-26_18h34m41s.txt	1	1	0	1	140	euclidean	85.9	33.64	0.71	6019.48
16	16n_1	simHiC_countMatrix_1636240_10-26_18h35m39s.txt	simHiC_TADintervals_coords_16noise_10-26_18h35m39s.txt	1	1	0	1	140	euclidean	77.01	29.58	0.69	6073.93
20	20n_1	simHiC_countMatrix_20noise_10-21_19h30m07s.txt	simHiC_TADintervals_coords_20noise_10-21_19h30m07s.txt	1	1	0	1	140	euclidean	81.73	33.41	0.8	6134.6
4	4n_1	simHiC_countMatrix_4noise_10-19_23h11m57s.txt	simHiC_TADintervals_coords_4noise_10-19_23h11m57s.txt	1	1	0	1	145	euclidean	86.73	22.3	0.8	6179.05
8	8n_1	simHiC_countMatrix_8noise_10-19_23h12m59s.txt	simHiC_TADintervals_coords_8noise_10-19_23h12m59s.txt	1	1	0	1	145	euclidean	83.94	24.36	0.63	6224.44
12	12n_1	simHiC_countMatrix_1227180_10-26_18h34m41s.txt	simHiC_TADintervals_coords_12noise_10-26_18h34m41s.txt	1	1	0	1	145	euclidean	85.17	27.08	0.72	6276.19
16	16n_1	simHiC_countMatrix_1636240_10-26_18h35m39s.txt	simHiC_TADintervals_coords_16noise_10-26_18h35m39s.txt	1	1	0	1	145	euclidean	77.17	29.47	0.74	6330.58
20	20n_1	simHiC_countMatrix_20noise_10-21_19h30m07s.txt	simHiC_TADintervals_coords_20noise_10-21_19h30m07s.txt	1	1	0	1	145	euclidean	80.6	30.32	0.76	6388.34
4	4n_1	simHiC_countMatrix_4noise_10-19_23h11m57s.txt	simHiC_TADintervals_coords_4noise_10-19_23h11m57s.txt	1	1	0	1	150	euclidean	86.68	22.79	0.85	6433.55
8	8n_1	simHiC_countMatrix_8noise_10-19_23h12m59s.txt	simHiC_TADintervals_coords_8noise_10-19_23h12m59s.txt	1	1	0	1	150	euclidean	83.2	22.21	0.65	6477.04
12	12n_1	simHiC_countMatrix_1227180_10-26_18h34m41s.txt	simHiC_TADintervals_coords_12noise_10-26_18h34m41s.txt	1	1	0	1	150	euclidean	85.74	29.36	0.74	6530.95
16	16n_1	simHiC_countMatrix_1636240_10-26_18h35m39s.txt	simHiC_TADintervals_coords_16noise_10-26_18h35m39s.txt	1	1	0	1	150	euclidean	78.09	28.07	0.71	6583.46
20	20n_1	simHiC_countMatrix_20noise_10-21_19h30m07s.txt	simHiC_TADintervals_coords_20noise_10-21_19h30m07s.txt	1	1	0	1	150	euclidean	81.57	33.52	0.78	6644.24
4	4n_1	simHiC_countMatrix_4noise_10-19_23h11m57s.txt	simHiC_TADintervals_coords_4noise_10-19_23h11m57s.txt	1	1	0	1	155	euclidean	88.73	24.37	0.87	6690.88
8	8n_1	simHiC_countMatrix_8noise_10-19_23h12m59s.txt	simHiC_TADintervals_coords_8noise_10-19_23h12m59s.txt	1	1	0	1	155	euclidean	83.07	25.28	0.66	6737.16
12	12n_1	simHiC_countMatrix_1227180_10-26_18h34m41s.txt	simHiC_TADintervals_coords_12noise_10-26_18h34m41s.txt	1	1	0	1	155	euclidean	85.23	34.83	0.76	6796.63
16	16n_1	simHiC_countMatrix_1636240_10-26_18h35m39s.txt	simHiC_TADintervals_coords_16noise_10-26_18h35m39s.txt	1	1	0	1	155	euclidean	79.18	27.5	0.72	6848.87
20	20n_1	simHiC_countMatrix_20noise_10-21_19h30m07s.txt	simHiC_TADintervals_coords_20noise_10-21_19h30m07s.txt	1	1	0	1	155	euclidean	83.3	35.17	0.81	6911.84
4	4n_1	simHiC_countMatrix_4noise_10-19_23h11m57s.txt	simHiC_TADintervals_coords_4noise_10-19_23h11m57s.txt	1	1	0	1	160	euclidean	89.98	25.84	0.85	6960.12
8	8n_1	simHiC_countMatrix_8noise_10-19_23h12m59s.txt	simHiC_TADintervals_coords_8noise_10-19_23h12m59s.txt	1	1	0	1	160	euclidean	82.73	22.67	0.68	7003.9
12	12n_1	simHiC_countMatrix_1227180_10-26_18h34m41s.txt	simHiC_TADintervals_coords_12noise_10-26_18h34m41s.txt	1	1	0	1	160	euclidean	85.43	33.19	0.77	7061.36
16	16n_1	simHiC_countMatrix_1636240_10-26_18h35m39s.txt	simHiC_TADintervals_coords_16noise_10-26_18h35m39s.txt	1	1	0	1	160	euclidean	80.33	29.5	0.75	7115.16
20	20n_1	simHiC_countMatrix_20noise_10-21_19h30m07s.txt	simHiC_TADintervals_coords_20noise_10-21_19h30m07s.txt	1	1	0	1	160	euclidean	84.17	35.89	0.85	7178.24
4	4n_1	simHiC_countMatrix_4noise_10-19_23h11m57s.txt	simHiC_TADintervals_coords_4noise_10-19_23h11m57s.txt	1	1	0	1	165	euclidean	89.43	24.76	0.98	7225.26
8	8n_1	simHiC_countMatrix_8noise_10-19_23h12m59s.txt	simHiC_TADintervals_coords_8noise_10-19_23h12m59s.txt	1	1	0	1	165	euclidean	85.64	26.9	0.74	7273.3
12	12n_1	simHiC_countMatrix_1227180_10-26_18h34m41s.txt	simHiC_TADintervals_coords_12noise_10-26_18h34m41s.txt	1	1	0	1	165	euclidean	86.15	28.29	0.87	7326.08
16	16n_1	simHiC_countMatrix_1636240_10-26_18h35m39s.txt	simHiC_TADintervals_coords_16noise_10-26_18h35m39s.txt	1	1	0	1	165	euclidean	80.9	28.96	0.82	7379.94
20	20n_1	simHiC_countMatrix_20noise_10-21_19h30m07s.txt	simHiC_TADintervals_coords_20noise_10-21_19h30m07s.txt	1	1	0	1	165	euclidean	83.4	32.68	0.92	7440.27
4	4n_1	simHiC_countMatrix_4noise_10-19_23h11m57s.txt	simHiC_TADintervals_coords_4noise_10-19_23h11m57s.txt	1	1	0	1	170	euclidean	89.83	26.34	0.94	7488.89
8	8n_1	simHiC_countMatrix_8noise_10-19_23h12m59s.txt	simHiC_TADintervals_coords_8noise_10-19_23h12m59s.txt	1	1	0	1	170	euclidean	85.31	24.69	0.73	7534.74
12	12n_1	simHiC_countMatrix_1227180_10-26_18h34m41s.txt	simHiC_TADintervals_coords_12noise_10-26_18h34m41s.txt	1	1	0	1	170	euclidean	84.68	32.76	0.85	7592.46
16	16n_1	simHiC_countMatrix_1636240_10-26_18h35m39s.txt	simHiC_TADintervals_coords_16noise_10-26_18h35m39s.txt	1	1	0	1	170	euclidean	81.9	29.22	0.82	7646.54
20	20n_1	simHiC_countMatrix_20noise_10-21_19h30m07s.txt	simHiC_TADintervals_coords_20noise_10-21_19h30m07s.txt	1	1	0	1	170	euclidean	84.62	33.94	0.89	7707.84
4	4n_1	simHiC_countMatrix_4noise_10-19_23h11m57s.txt	simHiC_TADintervals_coords_4noise_10-19_23h11m57s.txt	1	1	0	1	175	euclidean	88.88	26.28	0.99	7756.66
8	8n_1	simHiC_countMatrix_8noise_10-19_23h12m59s.txt	simHiC_TADintervals_coords_8noise_10-19_23h12m59s.txt	1	1	0	1	175	euclidean	86.29	29.02	0.8	7806.84
12	12n_1	simHiC_countMatrix_1227180_10-26_18h34m41s.txt	simHiC_TADintervals_coords_12noise_10-26_18h34m41s.txt	1	1	0	1	175	euclidean	84.41	29.5	0.92	7860.98
16	16n_1	simHiC_countMatrix_1636240_10-26_18h35m39s.txt	simHiC_TADintervals_coords_16noise_10-26_18h35m39s.txt	1	1	0	1	175	euclidean	83.02	27.15	0.89	7912.87
20	20n_1	simHiC_countMatrix_20noise_10-21_19h30m07s.txt	simHiC_TADintervals_coords_20noise_10-21_19h30m07s.txt	1	1	0	1	175	euclidean	84.33	39.85	0.94	7979.77
4	4n_1	simHiC_countMatrix_4noise_10-19_23h11m57s.txt	simHiC_TADintervals_coords_4noise_10-19_23h11m57s.txt	1	1	0	1	180	euclidean	88.19	28.55	0.97	8030.54
8	8n_1	simHiC_countMatrix_8noise_10-19_23h12m59s.txt	simHiC_TADintervals_coords_8noise_10-19_23h12m59s.txt	1	1	0	1	180	euclidean	87.77	26.16	0.76	8077.73
12	12n_1	simHiC_countMatrix_1227180_10-26_18h34m41s.txt	simHiC_TADintervals_coords_12noise_10-26_18h34m41s.txt	1	1	0	1	180	euclidean	84.93	29.41	0.88	8132.16
16	16n_1	simHiC_countMatrix_1636240_10-26_18h35m39s.txt	simHiC_TADintervals_coords_16noise_10-26_18h35m39s.txt	1	1	0	1	180	euclidean	81.95	29.13	0.84	8186.26
20	20n_1	simHiC_countMatrix_20noise_10-21_19h30m07s.txt	simHiC_TADintervals_coords_20noise_10-21_19h30m07s.txt	1	1	0	1	180	euclidean	83.22	32.05	0.98	8245.72
4	4n_1	simHiC_countMatrix_4noise_10-19_23h11m57s.txt	simHiC_TADintervals_coords_4noise_10-19_23h11m57s.txt	1	1	0	1	185	euclidean	86.73	26.82	1.12	8294.93
8	8n_1	simHiC_countMatrix_8noise_10-19_23h12m59s.txt	simHiC_TADintervals_coords_8noise_10-19_23h12m59s.txt	1	1	0	1	185	euclidean	87.68	24.68	0.83	8341.21
12	12n_1	simHiC_countMatrix_1227180_10-26_18h34m41s.txt	simHiC_TADintervals_coords_12noise_10-26_18h34m41s.txt	1	1	0	1	185	euclidean	85.07	32.84	0.95	8398.54
16	16n_1	simHiC_countMatrix_1636240_10-26_18h35m39s.txt	simHiC_TADintervals_coords_16noise_10-26_18h35m39s.txt	1	1	0	1	185	euclidean	83.33	29.15	0.92	8452.54
20	20n_1	simHiC_countMatrix_20noise_10-21_19h30m07s.txt	simHiC_TADintervals_coords_20noise_10-21_19h30m07s.txt	1	1	0	1	185	euclidean	82.21	35.29	1.02	8515.53
4	4n_1	simHiC_countMatrix_4noise_10-19_23h11m57s.txt	simHiC_TADintervals_coords_4noise_10-19_23h11m57s.txt	1	1	0	1	190	euclidean	88.0	22.12	1.05	8559.92
8	8n_1	simHiC_countMatrix_8noise_10-19_23h12m59s.txt	simHiC_TADintervals_coords_8noise_10-19_23h12m59s.txt	1	1	0	1	190	euclidean	88.36	29.59	0.83	8610.3
12	12n_1	simHiC_countMatrix_1227180_10-26_18h34m41s.txt	simHiC_TADintervals_coords_12noise_10-26_18h34m41s.txt	1	1	0	1	190	euclidean	85.44	29.54	0.95	8664.6
16	16n_1	simHiC_countMatrix_1636240_10-26_18h35m39s.txt	simHiC_TADintervals_coords_16noise_10-26_18h35m39s.txt	1	1	0	1	190	euclidean	83.09	27.7	0.94	8717.99
20	20n_1	simHiC_countMatrix_20noise_10-21_19h30m07s.txt	simHiC_TADintervals_coords_20noise_10-21_19h30m07s.txt	1	1	0	1	190	euclidean	84.8	37.36	1.02	8783.27
4	4n_1	simHiC_countMatrix_4noise_10-19_23h11m57s.txt	simHiC_TADintervals_coords_4noise_10-19_23h11m57s.txt	1	1	0	1	195	euclidean	87.5	23.53	1.14	8829.18
8	8n_1	simHiC_countMatrix_8noise_10-19_23h12m59s.txt	simHiC_TADintervals_coords_8noise_10-19_23h12m59s.txt	1	1	0	1	195	euclidean	88.63	25.98	1.03	8876.33
12	12n_1	simHiC_countMatrix_1227180_10-26_18h34m41s.txt	simHiC_TADintervals_coords_12noise_10-26_18h34m41s.txt	1	1	0	1	195	euclidean	85.25	31.8	0.99	8932.74
16	16n_1	simHiC_countMatrix_1636240_10-26_18h35m39s.txt	simHiC_TADintervals_coords_16noise_10-26_18h35m39s.txt	1	1	0	1	195	euclidean	83.37	36.64	0.94	8994.38
20	20n_1	simHiC_countMatrix_20noise_10-21_19h30m07s.txt	simHiC_TADintervals_coords_20noise_10-21_19h30m07s.txt	1	1	0	1	195	euclidean	84.03	35.6	1.08	9057.5
4	4n_1	simHiC_countMatrix_4noise_10-19_23h11m57s.txt	simHiC_TADintervals_coords_4noise_10-19_23h11m57s.txt	1	1	0	1	200	euclidean	88.03	25.38	1.13	9105.55
8	8n_1	simHiC_countMatrix_8noise_10-19_23h12m59s.txt	simHiC_TADintervals_coords_8noise_10-19_23h12m59s.txt	1	1	0	1	200	euclidean	88.76	30.05	0.89	9156.85
12	12n_1	simHiC_countMatrix_1227180_10-26_18h34m41s.txt	simHiC_TADintervals_coords_12noise_10-26_18h34m41s.txt	1	1	0	1	200	euclidean	86.48	29.5	0.99	9210.85
16	16n_1	simHiC_countMatrix_1636240_10-26_18h35m39s.txt	simHiC_TADintervals_coords_16noise_10-26_18h35m39s.txt	1	1	0	1	200	euclidean	82.57	33.34	0.96	9269.31
20	20n_1	simHiC_countMatrix_20noise_10-21_19h30m07s.txt	simHiC_TADintervals_coords_20noise_10-21_19h30m07s.txt	1	1	0	1	200	euclidean	83.41	40.09	1.07	9336.95
4	4n_1	simHiC_countMatrix_4noise_10-19_23h11m57s.txt	simHiC_TADintervals_coords_4noise_10-19_23h11m57s.txt	1	1	0	1	205	euclidean	87.48	23.4	1.15	9383.0
8	8n_1	simHiC_countMatrix_8noise_10-19_23h12m59s.txt	simHiC_TADintervals_coords_8noise_10-19_23h12m59s.txt	1	1	0	1	205	euclidean	87.7	30.15	0.95	9434.49
12	12n_1	simHiC_countMatrix_1227180_10-26_18h34m41s.txt	simHiC_TADintervals_coords_12noise_10-26_18h34m41s.txt	1	1	0	1	205	euclidean	86.43	30.95	1.06	9490.02
16	16n_1	simHiC_countMatrix_1636240_10-26_18h35m39s.txt	simHiC_TADintervals_coords_16noise_10-26_18h35m39s.txt	1	1	0	1	205	euclidean	84.18	31.07	1.07	9546.31
20	20n_1	simHiC_countMatrix_20noise_10-21_19h30m07s.txt	simHiC_TADintervals_coords_20noise_10-21_19h30m07s.txt	1	1	0	1	205	euclidean	84.29	33.4	1.12	9606.89
4	4n_1	simHiC_countMatrix_4noise_10-19_23h11m57s.txt	simHiC_TADintervals_coords_4noise_10-19_23h11m57s.txt	1	1	0	1	210	euclidean	86.94	29.44	1.2	9658.94
8	8n_1	simHiC_countMatrix_8noise_10-19_23h12m59s.txt	simHiC_TADintervals_coords_8noise_10-19_23h12m59s.txt	1	1	0	1	210	euclidean	88.7	25.12	0.92	9705.02
12	12n_1	simHiC_countMatrix_1227180_10-26_18h34m41s.txt	simHiC_TADintervals_coords_12noise_10-26_18h34m41s.txt	1	1	0	1	210	euclidean	86.64	30.19	1.06	9759.8
16	16n_1	simHiC_countMatrix_1636240_10-26_18h35m39s.txt	simHiC_TADintervals_coords_16noise_10-26_18h35m39s.txt	1	1	0	1	210	euclidean	83.16	28.4	1.03	9812.82
20	20n_1	simHiC_countMatrix_20noise_10-21_19h30m07s.txt	simHiC_TADintervals_coords_20noise_10-21_19h30m07s.txt	1	1	0	1	210	euclidean	84.82	41.9	1.08	9882.26
4	4n_1	simHiC_countMatrix_4noise_10-19_23h11m57s.txt	simHiC_TADintervals_coords_4noise_10-19_23h11m57s.txt	1	1	0	1	215	euclidean	86.5	29.24	1.27	9934.15
8	8n_1	simHiC_countMatrix_8noise_10-19_23h12m59s.txt	simHiC_TADintervals_coords_8noise_10-19_23h12m59s.txt	1	1	0	1	215	euclidean	88.72	28.94	0.97	9984.13
12	12n_1	simHiC_countMatrix_1227180_10-26_18h34m41s.txt	simHiC_TADintervals_coords_12noise_10-26_18h34m41s.txt	1	1	0	1	215	euclidean	86.71	34.45	1.15	10043.11
16	16n_1	simHiC_countMatrix_1636240_10-26_18h35m39s.txt	simHiC_TADintervals_coords_16noise_10-26_18h35m39s.txt	1	1	0	1	215	euclidean	83.71	30.81	1.07	10099.05
20	20n_1	simHiC_countMatrix_20noise_10-21_19h30m07s.txt	simHiC_TADintervals_coords_20noise_10-21_19h30m07s.txt	1	1	0	1	215	euclidean	85.32	36.98	1.19	10163.32
4	4n_1	simHiC_countMatrix_4noise_10-19_23h11m57s.txt	simHiC_TADintervals_coords_4noise_10-19_23h11m57s.txt	1	1	0	1	220	euclidean	86.03	23.51	1.24	10209.14
8	8n_1	simHiC_countMatrix_8noise_10-19_23h12m59s.txt	simHiC_TADintervals_coords_8noise_10-19_23h12m59s.txt	1	1	0	1	220	euclidean	88.78	29.22	1.0	10259.56
12	12n_1	simHiC_countMatrix_1227180_10-26_18h34m41s.txt	simHiC_TADintervals_coords_12noise_10-26_18h34m41s.txt	1	1	0	1	220	euclidean	86.95	35.96	1.15	10319.92
16	16n_1	simHiC_countMatrix_1636240_10-26_18h35m39s.txt	simHiC_TADintervals_coords_16noise_10-26_18h35m39s.txt	1	1	0	1	220	euclidean	84.23	28.88	1.09	10373.66
20	20n_1	simHiC_countMatrix_20noise_10-21_19h30m07s.txt	simHiC_TADintervals_coords_20noise_10-21_19h30m07s.txt	1	1	0	1	220	euclidean	83.69	36.77	1.18	10438.21
4	4n_1	simHiC_countMatrix_4noise_10-19_23h11m57s.txt	simHiC_TADintervals_coords_4noise_10-19_23h11m57s.txt	1	1	0	1	225	euclidean	85.83	25.41	1.31	10485.98
8	8n_1	simHiC_countMatrix_8noise_10-19_23h12m59s.txt	simHiC_TADintervals_coords_8noise_10-19_23h12m59s.txt	1	1	0	1	225	euclidean	88.85	26.58	1.04	10533.9
12	12n_1	simHiC_countMatrix_1227180_10-26_18h34m41s.txt	simHiC_TADintervals_coords_12noise_10-26_18h34m41s.txt	1	1	0	1	225	euclidean	86.19	29.77	1.18	10588.7
16	16n_1	simHiC_countMatrix_1636240_10-26_18h35m39s.txt	simHiC_TADintervals_coords_16noise_10-26_18h35m39s.txt	1	1	0	1	225	euclidean	83.32	36.51	1.13	10650.12
20	20n_1	simHiC_countMatrix_20noise_10-21_19h30m07s.txt	simHiC_TADintervals_coords_20noise_10-21_19h30m07s.txt	1	1	0	1	225	euclidean	85.42	35.57	1.23	10713.29
4	4n_1	simHiC_countMatrix_4noise_10-19_23h11m57s.txt	simHiC_TADintervals_coords_4noise_10-19_23h11m57s.txt	1	1	0	1	230	euclidean	87.29	24.87	1.31	10760.91
8	8n_1	simHiC_countMatrix_8noise_10-19_23h12m59s.txt	simHiC_TADintervals_coords_8noise_10-19_23h12m59s.txt	1	1	0	1	230	euclidean	88.23	23.9	1.03	10805.74
12	12n_1	simHiC_countMatrix_1227180_10-26_18h34m41s.txt	simHiC_TADintervals_coords_12noise_10-26_18h34m41s.txt	1	1	0	1	230	euclidean	86.17	37.89	1.19	10868.72
16	16n_1	simHiC_countMatrix_1636240_10-26_18h35m39s.txt	simHiC_TADintervals_coords_16noise_10-26_18h35m39s.txt	1	1	0	1	230	euclidean	82.77	33.06	1.14	10926.82
20	20n_1	simHiC_countMatrix_20noise_10-21_19h30m07s.txt	simHiC_TADintervals_coords_20noise_10-21_19h30m07s.txt	1	1	0	1	230	euclidean	83.81	37.22	1.26	10992.0
4	4n_1	simHiC_countMatrix_4noise_10-19_23h11m57s.txt	simHiC_TADintervals_coords_4noise_10-19_23h11m57s.txt	1	1	0	1	235	euclidean	86.53	25.31	1.35	11040.24
8	8n_1	simHiC_countMatrix_8noise_10-19_23h12m59s.txt	simHiC_TADintervals_coords_8noise_10-19_23h12m59s.txt	1	1	0	1	235	euclidean	88.94	27.97	1.08	11089.65
12	12n_1	simHiC_countMatrix_1227180_10-26_18h34m41s.txt	simHiC_TADintervals_coords_12noise_10-26_18h34m41s.txt	1	1	0	1	235	euclidean	86.41	30.7	1.25	11145.02
16	16n_1	simHiC_countMatrix_1636240_10-26_18h35m39s.txt	simHiC_TADintervals_coords_16noise_10-26_18h35m39s.txt	1	1	0	1	235	euclidean	85.03	33.45	1.2	11203.78
20	20n_1	simHiC_countMatrix_20noise_10-21_19h30m07s.txt	simHiC_TADintervals_coords_20noise_10-21_19h30m07s.txt	1	1	0	1	235	euclidean	83.67	34.59	1.32	11266.07
4	4n_1	simHiC_countMatrix_4noise_10-19_23h11m57s.txt	simHiC_TADintervals_coords_4noise_10-19_23h11m57s.txt	1	1	0	1	240	euclidean	87.84	25.96	1.39	11315.01
8	8n_1	simHiC_countMatrix_8noise_10-19_23h12m59s.txt	simHiC_TADintervals_coords_8noise_10-19_23h12m59s.txt	1	1	0	1	240	euclidean	88.91	25.26	1.11	11361.91
12	12n_1	simHiC_countMatrix_1227180_10-26_18h34m41s.txt	simHiC_TADintervals_coords_12noise_10-26_18h34m41s.txt	1	1	0	1	240	euclidean	85.49	32.9	1.27	11419.9
16	16n_1	simHiC_countMatrix_1636240_10-26_18h35m39s.txt	simHiC_TADintervals_coords_16noise_10-26_18h35m39s.txt	1	1	0	1	240	euclidean	83.27	31.96	1.19	11476.9
20	20n_1	simHiC_countMatrix_20noise_10-21_19h30m07s.txt	simHiC_TADintervals_coords_20noise_10-21_19h30m07s.txt	1	1	0	1	240	euclidean	84.41	37.56	1.36	11542.37
4	4n_1	simHiC_countMatrix_4noise_10-19_23h11m57s.txt	simHiC_TADintervals_coords_4noise_10-19_23h11m57s.txt	1	1	0	1	245	euclidean	88.99	27.87	1.55	11592.9
8	8n_1	simHiC_countMatrix_8noise_10-19_23h12m59s.txt	simHiC_TADintervals_coords_8noise_10-19_23h12m59s.txt	1	1	0	1	245	euclidean	88.21	28.3	1.11	11642.81
12	12n_1	simHiC_countMatrix_1227180_10-26_18h34m41s.txt	simHiC_TADintervals_coords_12noise_10-26_18h34m41s.txt	1	1	0	1	245	euclidean	87.44	37.95	1.28	11705.78
16	16n_1	simHiC_countMatrix_1636240_10-26_18h35m39s.txt	simHiC_TADintervals_coords_16noise_10-26_18h35m39s.txt	1	1	0	1	245	euclidean	84.73	30.53	1.23	11761.05
20	20n_1	simHiC_countMatrix_20noise_10-21_19h30m07s.txt	simHiC_TADintervals_coords_20noise_10-21_19h30m07s.txt	1	1	0	1	245	euclidean	84.63	38.57	1.34	11827.66
4	4n_1	simHiC_countMatrix_4noise_10-19_23h11m57s.txt	simHiC_TADintervals_coords_4noise_10-19_23h11m57s.txt	1	1	0	1	250	euclidean	87.4	28.96	1.42	11879.41
8	8n_1	simHiC_countMatrix_8noise_10-19_23h12m59s.txt	simHiC_TADintervals_coords_8noise_10-19_23h12m59s.txt	1	1	0	1	250	euclidean	89.34	25.81	1.15	11926.36
12	12n_1	simHiC_countMatrix_1227180_10-26_18h34m41s.txt	simHiC_TADintervals_coords_12noise_10-26_18h34m41s.txt	1	1	0	1	250	euclidean	86.62	37.13	1.28	11988.83
16	16n_1	simHiC_countMatrix_1636240_10-26_18h35m39s.txt	simHiC_TADintervals_coords_16noise_10-26_18h35m39s.txt	1	1	0	1	250	euclidean	85.69	33.12	1.21	12047.1
20	20n_1	simHiC_countMatrix_20noise_10-21_19h30m07s.txt	simHiC_TADintervals_coords_20noise_10-21_19h30m07s.txt	1	1	0	1	250	euclidean	84.08	39.99	1.38	12115.11
4	4n_1	simHiC_countMatrix_4noise_10-19_23h11m57s.txt	simHiC_TADintervals_coords_4noise_10-19_23h11m57s.txt	1	1	0	1	255	euclidean	88.25	27.77	1.54	12165.46
8	8n_1	simHiC_countMatrix_8noise_10-19_23h12m59s.txt	simHiC_TADintervals_coords_8noise_10-19_23h12m59s.txt	1	1	0	1	255	euclidean	87.65	29.74	1.21	12216.48
12	12n_1	simHiC_countMatrix_1227180_10-26_18h34m41s.txt	simHiC_TADintervals_coords_12noise_10-26_18h34m41s.txt	1	1	0	1	255	euclidean	86.9	31.81	1.33	12273.21
16	16n_1	simHiC_countMatrix_1636240_10-26_18h35m39s.txt	simHiC_TADintervals_coords_16noise_10-26_18h35m39s.txt	1	1	0	1	255	euclidean	85.82	32.1	1.32	12330.67
20	20n_1	simHiC_countMatrix_20noise_10-21_19h30m07s.txt	simHiC_TADintervals_coords_20noise_10-21_19h30m07s.txt	1	1	0	1	255	euclidean	85.4	36.78	1.41	12395.4
4	4n_1	simHiC_countMatrix_4noise_10-19_23h11m57s.txt	simHiC_TADintervals_coords_4noise_10-19_23h11m57s.txt	1	1	0	1	260	euclidean	88.07	29.52	1.54	12447.95
8	8n_1	simHiC_countMatrix_8noise_10-19_23h12m59s.txt	simHiC_TADintervals_coords_8noise_10-19_23h12m59s.txt	1	1	0	1	260	euclidean	88.66	27.67	1.2	12496.83
12	12n_1	simHiC_countMatrix_1227180_10-26_18h34m41s.txt	simHiC_TADintervals_coords_12noise_10-26_18h34m41s.txt	1	1	0	1	260	euclidean	86.76	36.35	1.4	12558.01
16	16n_1	simHiC_countMatrix_1636240_10-26_18h35m39s.txt	simHiC_TADintervals_coords_16noise_10-26_18h35m39s.txt	1	1	0	1	260	euclidean	84.49	32.52	1.37	12616.14
20	20n_1	simHiC_countMatrix_20noise_10-21_19h30m07s.txt	simHiC_TADintervals_coords_20noise_10-21_19h30m07s.txt	1	1	0	1	260	euclidean	85.23	37.14	1.4	12681.68
4	4n_1	simHiC_countMatrix_4noise_10-19_23h11m57s.txt	simHiC_TADintervals_coords_4noise_10-19_23h11m57s.txt	1	1	0	1	265	euclidean	89.28	29.25	1.57	12733.3
8	8n_1	simHiC_countMatrix_8noise_10-19_23h12m59s.txt	simHiC_TADintervals_coords_8noise_10-19_23h12m59s.txt	1	1	0	1	265	euclidean	89.47	32.29	1.24	12786.97
12	12n_1	simHiC_countMatrix_1227180_10-26_18h34m41s.txt	simHiC_TADintervals_coords_12noise_10-26_18h34m41s.txt	1	1	0	1	265	euclidean	86.51	33.31	1.4	12844.83
16	16n_1	simHiC_countMatrix_1636240_10-26_18h35m39s.txt	simHiC_TADintervals_coords_16noise_10-26_18h35m39s.txt	1	1	0	1	265	euclidean	85.51	30.5	1.4	12900.55
20	20n_1	simHiC_countMatrix_20noise_10-21_19h30m07s.txt	simHiC_TADintervals_coords_20noise_10-21_19h30m07s.txt	1	1	0	1	265	euclidean	84.78	44.18	1.43	12972.31
4	4n_1	simHiC_countMatrix_4noise_10-19_23h11m57s.txt	simHiC_TADintervals_coords_4noise_10-19_23h11m57s.txt	1	1	0	1	270	euclidean	89.31	31.75	1.58	13026.96
8	8n_1	simHiC_countMatrix_8noise_10-19_23h12m59s.txt	simHiC_TADintervals_coords_8noise_10-19_23h12m59s.txt	1	1	0	1	270	euclidean	88.61	29.49	1.29	13077.62
12	12n_1	simHiC_countMatrix_1227180_10-26_18h34m41s.txt	simHiC_TADintervals_coords_12noise_10-26_18h34m41s.txt	1	1	0	1	270	euclidean	86.38	32.87	1.43	13135.56
16	16n_1	simHiC_countMatrix_1636240_10-26_18h35m39s.txt	simHiC_TADintervals_coords_16noise_10-26_18h35m39s.txt	1	1	0	1	270	euclidean	85.44	32.67	1.36	13193.23
20	20n_1	simHiC_countMatrix_20noise_10-21_19h30m07s.txt	simHiC_TADintervals_coords_20noise_10-21_19h30m07s.txt	1	1	0	1	270	euclidean	85.09	35.89	1.47	13256.82
4	4n_1	simHiC_countMatrix_4noise_10-19_23h11m57s.txt	simHiC_TADintervals_coords_4noise_10-19_23h11m57s.txt	1	1	0	1	275	euclidean	89.09	30.16	1.61	13309.83
8	8n_1	simHiC_countMatrix_8noise_10-19_23h12m59s.txt	simHiC_TADintervals_coords_8noise_10-19_23h12m59s.txt	1	1	0	1	275	euclidean	88.03	27.98	1.31	13359.17
12	12n_1	simHiC_countMatrix_1227180_10-26_18h34m41s.txt	simHiC_TADintervals_coords_12noise_10-26_18h34m41s.txt	1	1	0	1	275	euclidean	86.27	36.94	1.46	13421.51
16	16n_1	simHiC_countMatrix_1636240_10-26_18h35m39s.txt	simHiC_TADintervals_coords_16noise_10-26_18h35m39s.txt	1	1	0	1	275	euclidean	85.12	33.0	1.38	13479.75
20	20n_1	simHiC_countMatrix_20noise_10-21_19h30m07s.txt	simHiC_TADintervals_coords_20noise_10-21_19h30m07s.txt	1	1	0	1	275	euclidean	86.6	39.51	1.51	13547.02
4	4n_1	simHiC_countMatrix_4noise_10-19_23h11m57s.txt	simHiC_TADintervals_coords_4noise_10-19_23h11m57s.txt	1	1	0	1	280	euclidean	88.97	25.58	1.68	13595.43
8	8n_1	simHiC_countMatrix_8noise_10-19_23h12m59s.txt	simHiC_TADintervals_coords_8noise_10-19_23h12m59s.txt	1	1	0	1	280	euclidean	89.03	32.32	1.31	13648.98
12	12n_1	simHiC_countMatrix_1227180_10-26_18h34m41s.txt	simHiC_TADintervals_coords_12noise_10-26_18h34m41s.txt	1	1	0	1	280	euclidean	86.64	33.07	1.45	13707.23
16	16n_1	simHiC_countMatrix_1636240_10-26_18h35m39s.txt	simHiC_TADintervals_coords_16noise_10-26_18h35m39s.txt	1	1	0	1	280	euclidean	85.95	31.51	1.39	13763.39
20	20n_1	simHiC_countMatrix_20noise_10-21_19h30m07s.txt	simHiC_TADintervals_coords_20noise_10-21_19h30m07s.txt	1	1	0	1	280	euclidean	86.08	40.36	1.53	13831.43
4	4n_1	simHiC_countMatrix_4noise_10-19_23h11m57s.txt	simHiC_TADintervals_coords_4noise_10-19_23h11m57s.txt	1	1	0	1	285	euclidean	88.71	26.84	1.72	13880.94
8	8n_1	simHiC_countMatrix_8noise_10-19_23h12m59s.txt	simHiC_TADintervals_coords_8noise_10-19_23h12m59s.txt	1	1	0	1	285	euclidean	89.17	27.57	1.34	13929.84
12	12n_1	simHiC_countMatrix_1227180_10-26_18h34m41s.txt	simHiC_TADintervals_coords_12noise_10-26_18h34m41s.txt	1	1	0	1	285	euclidean	85.55	33.52	1.49	13988.52
16	16n_1	simHiC_countMatrix_1636240_10-26_18h35m39s.txt	simHiC_TADintervals_coords_16noise_10-26_18h35m39s.txt	1	1	0	1	285	euclidean	84.42	39.35	1.41	14052.99
20	20n_1	simHiC_countMatrix_20noise_10-21_19h30m07s.txt	simHiC_TADintervals_coords_20noise_10-21_19h30m07s.txt	1	1	0	1	285	euclidean	86.21	35.49	1.56	14115.84
4	4n_1	simHiC_countMatrix_4noise_10-19_23h11m57s.txt	simHiC_TADintervals_coords_4noise_10-19_23h11m57s.txt	1	1	0	1	290	euclidean	88.75	32.45	1.76	14171.01
8	8n_1	simHiC_countMatrix_8noise_10-19_23h12m59s.txt	simHiC_TADintervals_coords_8noise_10-19_23h12m59s.txt	1	1	0	1	290	euclidean	89.06	29.43	1.42	14222.52
12	12n_1	simHiC_countMatrix_1227180_10-26_18h34m41s.txt	simHiC_TADintervals_coords_12noise_10-26_18h34m41s.txt	1	1	0	1	290	euclidean	85.92	38.51	1.57	14285.96
16	16n_1	simHiC_countMatrix_1636240_10-26_18h35m39s.txt	simHiC_TADintervals_coords_16noise_10-26_18h35m39s.txt	1	1	0	1	290	euclidean	84.57	31.85	1.51	14343.14
20	20n_1	simHiC_countMatrix_20noise_10-21_19h30m07s.txt	simHiC_TADintervals_coords_20noise_10-21_19h30m07s.txt	1	1	0	1	290	euclidean	86.58	39.05	1.7	14410.08
4	4n_1	simHiC_countMatrix_4noise_10-19_23h11m57s.txt	simHiC_TADintervals_coords_4noise_10-19_23h11m57s.txt	1	1	0	1	295	euclidean	88.01	27.22	1.84	14460.27
8	8n_1	simHiC_countMatrix_8noise_10-19_23h12m59s.txt	simHiC_TADintervals_coords_8noise_10-19_23h12m59s.txt	1	1	0	1	295	euclidean	89.25	32.96	1.4	14514.76
12	12n_1	simHiC_countMatrix_1227180_10-26_18h34m41s.txt	simHiC_TADintervals_coords_12noise_10-26_18h34m41s.txt	1	1	0	1	295	euclidean	86.21	34.38	1.6	14574.26
16	16n_1	simHiC_countMatrix_1636240_10-26_18h35m39s.txt	simHiC_TADintervals_coords_16noise_10-26_18h35m39s.txt	1	1	0	1	295	euclidean	85.44	34.17	1.52	14633.54
20	20n_1	simHiC_countMatrix_20noise_10-21_19h30m07s.txt	simHiC_TADintervals_coords_20noise_10-21_19h30m07s.txt	1	1	0	1	295	euclidean	85.61	37.4	1.66	14698.81
4	4n_1	simHiC_countMatrix_4noise_10-19_23h11m57s.txt	simHiC_TADintervals_coords_4noise_10-19_23h11m57s.txt	1	1	0	1	300	euclidean	89.49	32.57	1.84	14754.48
8	8n_1	simHiC_countMatrix_8noise_10-19_23h12m59s.txt	simHiC_TADintervals_coords_8noise_10-19_23h12m59s.txt	1	1	0	1	300	euclidean	88.99	28.21	1.48	14804.63
12	12n_1	simHiC_countMatrix_1227180_10-26_18h34m41s.txt	simHiC_TADintervals_coords_12noise_10-26_18h34m41s.txt	1	1	0	1	300	euclidean	86.78	33.55	1.67	14863.34
16	16n_1	simHiC_countMatrix_1636240_10-26_18h35m39s.txt	simHiC_TADintervals_coords_16noise_10-26_18h35m39s.txt	1	1	0	1	300	euclidean	86.23	31.97	1.55	14921.05
20	20n_1	simHiC_countMatrix_20noise_10-21_19h30m07s.txt	simHiC_TADintervals_coords_20noise_10-21_19h30m07s.txt	1	1	0	1	300	euclidean	85.73	45.44	1.68	14994.38
4	4n_1	simHiC_countMatrix_4noise_10-19_23h11m57s.txt	simHiC_TADintervals_coords_4noise_10-19_23h11m57s.txt	1	1	0	1	305	euclidean	88.76	32.33	1.9	15050.64
8	8n_1	simHiC_countMatrix_8noise_10-19_23h12m59s.txt	simHiC_TADintervals_coords_8noise_10-19_23h12m59s.txt	1	1	0	1	305	euclidean	88.83	32.0	1.5	15104.94
12	12n_1	simHiC_countMatrix_1227180_10-26_18h34m41s.txt	simHiC_TADintervals_coords_12noise_10-26_18h34m41s.txt	1	1	0	1	305	euclidean	87.14	37.4	1.68	15167.43
16	16n_1	simHiC_countMatrix_1636240_10-26_18h35m39s.txt	simHiC_TADintervals_coords_16noise_10-26_18h35m39s.txt	1	1	0	1	305	euclidean	85.87	34.09	1.59	15227.45
20	20n_1	simHiC_countMatrix_20noise_10-21_19h30m07s.txt	simHiC_TADintervals_coords_20noise_10-21_19h30m07s.txt	1	1	0	1	305	euclidean	86.41	40.51	1.72	15296.48
4	4n_1	simHiC_countMatrix_4noise_10-19_23h11m57s.txt	simHiC_TADintervals_coords_4noise_10-19_23h11m57s.txt	1	1	0	1	310	euclidean	87.8	26.14	1.88	15346.19
8	8n_1	simHiC_countMatrix_8noise_10-19_23h12m59s.txt	simHiC_TADintervals_coords_8noise_10-19_23h12m59s.txt	1	1	0	1	310	euclidean	88.85	32.49	1.55	15400.33
12	12n_1	simHiC_countMatrix_1227180_10-26_18h34m41s.txt	simHiC_TADintervals_coords_12noise_10-26_18h34m41s.txt	1	1	0	1	310	euclidean	85.99	40.01	1.7	15465.45
16	16n_1	simHiC_countMatrix_1636240_10-26_18h35m39s.txt	simHiC_TADintervals_coords_16noise_10-26_18h35m39s.txt	1	1	0	1	310	euclidean	85.57	32.08	1.58	15522.45
20	20n_1	simHiC_countMatrix_20noise_10-21_19h30m07s.txt	simHiC_TADintervals_coords_20noise_10-21_19h30m07s.txt	1	1	0	1	310	euclidean	86.86	41.04	1.76	15591.12
4	4n_1	simHiC_countMatrix_4noise_10-19_23h11m57s.txt	simHiC_TADintervals_coords_4noise_10-19_23h11m57s.txt	1	1	0	1	315	euclidean	88.91	28.27	2.01	15642.53
8	8n_1	simHiC_countMatrix_8noise_10-19_23h12m59s.txt	simHiC_TADintervals_coords_8noise_10-19_23h12m59s.txt	1	1	0	1	315	euclidean	88.46	28.5	1.56	15692.48
12	12n_1	simHiC_countMatrix_1227180_10-26_18h34m41s.txt	simHiC_TADintervals_coords_12noise_10-26_18h34m41s.txt	1	1	0	1	315	euclidean	86.36	39.47	1.73	15757.29
16	16n_1	simHiC_countMatrix_1636240_10-26_18h35m39s.txt	simHiC_TADintervals_coords_16noise_10-26_18h35m39s.txt	1	1	0	1	315	euclidean	86.57	32.46	1.65	15815.11
20	20n_1	simHiC_countMatrix_20noise_10-21_19h30m07s.txt	simHiC_TADintervals_coords_20noise_10-21_19h30m07s.txt	1	1	0	1	315	euclidean	85.76	41.1	1.76	15883.83
4	4n_1	simHiC_countMatrix_4noise_10-19_23h11m57s.txt	simHiC_TADintervals_coords_4noise_10-19_23h11m57s.txt	1	1	0	1	320	euclidean	89.03	28.48	2.0	15935.93
8	8n_1	simHiC_countMatrix_8noise_10-19_23h12m59s.txt	simHiC_TADintervals_coords_8noise_10-19_23h12m59s.txt	1	1	0	1	320	euclidean	88.79	28.36	1.57	15986.11
12	12n_1	simHiC_countMatrix_1227180_10-26_18h34m41s.txt	simHiC_TADintervals_coords_12noise_10-26_18h34m41s.txt	1	1	0	1	320	euclidean	86.21	39.79	1.81	16051.19
16	16n_1	simHiC_countMatrix_1636240_10-26_18h35m39s.txt	simHiC_TADintervals_coords_16noise_10-26_18h35m39s.txt	1	1	0	1	320	euclidean	85.47	33.36	1.66	16110.01
20	20n_1	simHiC_countMatrix_20noise_10-21_19h30m07s.txt	simHiC_TADintervals_coords_20noise_10-21_19h30m07s.txt	1	1	0	1	320	euclidean	85.25	41.23	1.79	16179.34
4	4n_1	simHiC_countMatrix_4noise_10-19_23h11m57s.txt	simHiC_TADintervals_coords_4noise_10-19_23h11m57s.txt	1	1	0	1	325	euclidean	87.31	28.49	2.0	16230.97
8	8n_1	simHiC_countMatrix_8noise_10-19_23h12m59s.txt	simHiC_TADintervals_coords_8noise_10-19_23h12m59s.txt	1	1	0	1	325	euclidean	87.91	29.1	1.61	16281.48
12	12n_1	simHiC_countMatrix_1227180_10-26_18h34m41s.txt	simHiC_TADintervals_coords_12noise_10-26_18h34m41s.txt	1	1	0	1	325	euclidean	86.49	39.82	1.88	16347.06
16	16n_1	simHiC_countMatrix_1636240_10-26_18h35m39s.txt	simHiC_TADintervals_coords_16noise_10-26_18h35m39s.txt	1	1	0	1	325	euclidean	85.51	32.99	1.69	16405.9
20	20n_1	simHiC_countMatrix_20noise_10-21_19h30m07s.txt	simHiC_TADintervals_coords_20noise_10-21_19h30m07s.txt	1	1	0	1	325	euclidean	86.14	41.71	1.83	16475.81
4	4n_1	simHiC_countMatrix_4noise_10-19_23h11m57s.txt	simHiC_TADintervals_coords_4noise_10-19_23h11m57s.txt	1	1	0	1	330	euclidean	87.91	28.98	2.04	16528.0
8	8n_1	simHiC_countMatrix_8noise_10-19_23h12m59s.txt	simHiC_TADintervals_coords_8noise_10-19_23h12m59s.txt	1	1	0	1	330	euclidean	88.15	28.82	1.6	16578.89
12	12n_1	simHiC_countMatrix_1227180_10-26_18h34m41s.txt	simHiC_TADintervals_coords_12noise_10-26_18h34m41s.txt	1	1	0	1	330	euclidean	86.1	40.24	1.84	16644.6
16	16n_1	simHiC_countMatrix_1636240_10-26_18h35m39s.txt	simHiC_TADintervals_coords_16noise_10-26_18h35m39s.txt	1	1	0	1	330	euclidean	85.37	33.46	1.71	16703.99
20	20n_1	simHiC_countMatrix_20noise_10-21_19h30m07s.txt	simHiC_TADintervals_coords_20noise_10-21_19h30m07s.txt	1	1	0	1	330	euclidean	85.77	42.01	1.87	16774.34
4	4n_1	simHiC_countMatrix_4noise_10-19_23h11m57s.txt	simHiC_TADintervals_coords_4noise_10-19_23h11m57s.txt	1	1	0	1	335	euclidean	88.01	28.95	2.08	16826.68
8	8n_1	simHiC_countMatrix_8noise_10-19_23h12m59s.txt	simHiC_TADintervals_coords_8noise_10-19_23h12m59s.txt	1	1	0	1	335	euclidean	88.22	29.08	1.68	16877.71
12	12n_1	simHiC_countMatrix_1227180_10-26_18h34m41s.txt	simHiC_TADintervals_coords_12noise_10-26_18h34m41s.txt	1	1	0	1	335	euclidean	86.3	40.15	1.9	16943.46
16	16n_1	simHiC_countMatrix_1636240_10-26_18h35m39s.txt	simHiC_TADintervals_coords_16noise_10-26_18h35m39s.txt	1	1	0	1	335	euclidean	85.76	33.6	1.74	17002.53
20	20n_1	simHiC_countMatrix_20noise_10-21_19h30m07s.txt	simHiC_TADintervals_coords_20noise_10-21_19h30m07s.txt	1	1	0	1	335	euclidean	85.51	41.76	1.87	17072.49
4	4n_1	simHiC_countMatrix_4noise_10-19_23h11m57s.txt	simHiC_TADintervals_coords_4noise_10-19_23h11m57s.txt	1	1	0	1	340	euclidean	87.86	28.77	2.11	17124.99
8	8n_1	simHiC_countMatrix_8noise_10-19_23h12m59s.txt	simHiC_TADintervals_coords_8noise_10-19_23h12m59s.txt	1	1	0	1	340	euclidean	87.85	29.29	1.67	17175.75
12	12n_1	simHiC_countMatrix_1227180_10-26_18h34m41s.txt	simHiC_TADintervals_coords_12noise_10-26_18h34m41s.txt	1	1	0	1	340	euclidean	87.63	40.59	1.89	17241.98
16	16n_1	simHiC_countMatrix_1636240_10-26_18h35m39s.txt	simHiC_TADintervals_coords_16noise_10-26_18h35m39s.txt	1	1	0	1	340	euclidean	85.22	33.74	1.78	17301.24
20	20n_1	simHiC_countMatrix_20noise_10-21_19h30m07s.txt	simHiC_TADintervals_coords_20noise_10-21_19h30m07s.txt	1	1	0	1	340	euclidean	86.22	42.13	1.92	17371.92
4	4n_1	simHiC_countMatrix_4noise_10-19_23h11m57s.txt	simHiC_TADintervals_coords_4noise_10-19_23h11m57s.txt	1	1	0	1	345	euclidean	88.26	29.14	2.2	17424.61
8	8n_1	simHiC_countMatrix_8noise_10-19_23h12m59s.txt	simHiC_TADintervals_coords_8noise_10-19_23h12m59s.txt	1	1	0	1	345	euclidean	87.79	29.68	1.71	17476.06
12	12n_1	simHiC_countMatrix_1227180_10-26_18h34m41s.txt	simHiC_TADintervals_coords_12noise_10-26_18h34m41s.txt	1	1	0	1	345	euclidean	86.2	40.36	1.87	17542.29
16	16n_1	simHiC_countMatrix_1636240_10-26_18h35m39s.txt	simHiC_TADintervals_coords_16noise_10-26_18h35m39s.txt	1	1	0	1	345	euclidean	85.1	33.64	1.75	17601.45
20	20n_1	simHiC_countMatrix_20noise_10-21_19h30m07s.txt	simHiC_TADintervals_coords_20noise_10-21_19h30m07s.txt	1	1	0	1	345	euclidean	85.4	42.13	1.94	17671.52
4	4n_1	simHiC_countMatrix_4noise_10-19_23h11m57s.txt	simHiC_TADintervals_coords_4noise_10-19_23h11m57s.txt	1	1	0	1	350	euclidean	87.82	29.34	2.22	17724.08
8	8n_1	simHiC_countMatrix_8noise_10-19_23h12m59s.txt	simHiC_TADintervals_coords_8noise_10-19_23h12m59s.txt	1	1	0	1	350	euclidean	87.95	29.57	1.78	17776.1
12	12n_1	simHiC_countMatrix_1227180_10-26_18h34m41s.txt	simHiC_TADintervals_coords_12noise_10-26_18h34m41s.txt	1	1	0	1	350	euclidean	87.12	40.52	1.93	17841.83
16	16n_1	simHiC_countMatrix_1636240_10-26_18h35m39s.txt	simHiC_TADintervals_coords_16noise_10-26_18h35m39s.txt	1	1	0	1	350	euclidean	85.32	33.92	1.79	17901.42
20	20n_1	simHiC_countMatrix_20noise_10-21_19h30m07s.txt	simHiC_TADintervals_coords_20noise_10-21_19h30m07s.txt	1	1	0	1	350	euclidean	86.12	42.74	2.0	17972.27
4	4n_1	simHiC_countMatrix_4noise_10-19_23h11m57s.txt	simHiC_TADintervals_coords_4noise_10-19_23h11m57s.txt	1	1	0	1	355	euclidean	87.06	30.13	2.25	18025.8
8	8n_1	simHiC_countMatrix_8noise_10-19_23h12m59s.txt	simHiC_TADintervals_coords_8noise_10-19_23h12m59s.txt	1	1	0	1	355	euclidean	88.01	29.58	1.78	18077.0
12	12n_1	simHiC_countMatrix_1227180_10-26_18h34m41s.txt	simHiC_TADintervals_coords_12noise_10-26_18h34m41s.txt	1	1	0	1	355	euclidean	86.86	40.48	1.94	18142.72
16	16n_1	simHiC_countMatrix_1636240_10-26_18h35m39s.txt	simHiC_TADintervals_coords_16noise_10-26_18h35m39s.txt	1	1	0	1	355	euclidean	85.57	34.05	1.85	18202.19
20	20n_1	simHiC_countMatrix_20noise_10-21_19h30m07s.txt	simHiC_TADintervals_coords_20noise_10-21_19h30m07s.txt	1	1	0	1	355	euclidean	86.69	42.3	2.01	18272.59
4	4n_1	simHiC_countMatrix_4noise_10-19_23h11m57s.txt	simHiC_TADintervals_coords_4noise_10-19_23h11m57s.txt	1	1	0	1	360	euclidean	88.25	29.96	2.28	18325.97
8	8n_1	simHiC_countMatrix_8noise_10-19_23h12m59s.txt	simHiC_TADintervals_coords_8noise_10-19_23h12m59s.txt	1	1	0	1	360	euclidean	88.77	29.87	1.83	18377.78
12	12n_1	simHiC_countMatrix_1227180_10-26_18h34m41s.txt	simHiC_TADintervals_coords_12noise_10-26_18h34m41s.txt	1	1	0	1	360	euclidean	87.14	40.91	2.0	18444.16
16	16n_1	simHiC_countMatrix_1636240_10-26_18h35m39s.txt	simHiC_TADintervals_coords_16noise_10-26_18h35m39s.txt	1	1	0	1	360	euclidean	85.13	34.42	1.84	18504.47
20	20n_1	simHiC_countMatrix_20noise_10-21_19h30m07s.txt	simHiC_TADintervals_coords_20noise_10-21_19h30m07s.txt	1	1	0	1	360	euclidean	85.93	43.11	2.09	18576.45
4	4n_1	simHiC_countMatrix_4noise_10-19_23h11m57s.txt	simHiC_TADintervals_coords_4noise_10-19_23h11m57s.txt	1	1	0	1	365	euclidean	88.13	30.69	2.43	18630.84
8	8n_1	simHiC_countMatrix_8noise_10-19_23h12m59s.txt	simHiC_TADintervals_coords_8noise_10-19_23h12m59s.txt	1	1	0	1	365	euclidean	88.68	31.53	1.84	18684.11
12	12n_1	simHiC_countMatrix_1227180_10-26_18h34m41s.txt	simHiC_TADintervals_coords_12noise_10-26_18h34m41s.txt	1	1	0	1	365	euclidean	87.74	36.74	2.01	18746.31
16	16n_1	simHiC_countMatrix_1636240_10-26_18h35m39s.txt	simHiC_TADintervals_coords_16noise_10-26_18h35m39s.txt	1	1	0	1	365	euclidean	85.21	36.7	1.85	18808.1
20	20n_1	simHiC_countMatrix_20noise_10-21_19h30m07s.txt	simHiC_TADintervals_coords_20noise_10-21_19h30m07s.txt	1	1	0	1	365	euclidean	85.96	40.09	2.09	18876.44
4	4n_1	simHiC_countMatrix_4noise_10-19_23h11m57s.txt	simHiC_TADintervals_coords_4noise_10-19_23h11m57s.txt	1	1	0	1	370	euclidean	87.69	32.97	2.37	18933.01
8	8n_1	simHiC_countMatrix_8noise_10-19_23h12m59s.txt	simHiC_TADintervals_coords_8noise_10-19_23h12m59s.txt	1	1	0	1	370	euclidean	88.3	32.08	1.83	18986.88
12	12n_1	simHiC_countMatrix_1227180_10-26_18h34m41s.txt	simHiC_TADintervals_coords_12noise_10-26_18h34m41s.txt	1	1	0	1	370	euclidean	86.74	36.11	2.04	19048.46
16	16n_1	simHiC_countMatrix_1636240_10-26_18h35m39s.txt	simHiC_TADintervals_coords_16noise_10-26_18h35m39s.txt	1	1	0	1	370	euclidean	84.9	39.03	1.94	19113.0
20	20n_1	simHiC_countMatrix_20noise_10-21_19h30m07s.txt	simHiC_TADintervals_coords_20noise_10-21_19h30m07s.txt	1	1	0	1	370	euclidean	86.82	39.78	2.08	19181.01
4	4n_1	simHiC_countMatrix_4noise_10-19_23h11m57s.txt	simHiC_TADintervals_coords_4noise_10-19_23h11m57s.txt	1	1	0	1	375	euclidean	87.84	32.64	2.4	19236.86
8	8n_1	simHiC_countMatrix_8noise_10-19_23h12m59s.txt	simHiC_TADintervals_coords_8noise_10-19_23h12m59s.txt	1	1	0	1	375	euclidean	88.28	32.28	1.95	19291.12
12	12n_1	simHiC_countMatrix_1227180_10-26_18h34m41s.txt	simHiC_TADintervals_coords_12noise_10-26_18h34m41s.txt	1	1	0	1	375	euclidean	86.64	36.27	2.13	19353.09
16	16n_1	simHiC_countMatrix_1636240_10-26_18h35m39s.txt	simHiC_TADintervals_coords_16noise_10-26_18h35m39s.txt	1	1	0	1	375	euclidean	85.32	38.94	1.93	19417.72
20	20n_1	simHiC_countMatrix_20noise_10-21_19h30m07s.txt	simHiC_TADintervals_coords_20noise_10-21_19h30m07s.txt	1	1	0	1	375	euclidean	85.03	40.27	2.17	19486.38
4	4n_1	simHiC_countMatrix_4noise_10-19_23h11m57s.txt	simHiC_TADintervals_coords_4noise_10-19_23h11m57s.txt	1	1	0	1	380	euclidean	87.92	32.68	2.48	19543.01
8	8n_1	simHiC_countMatrix_8noise_10-19_23h12m59s.txt	simHiC_TADintervals_coords_8noise_10-19_23h12m59s.txt	1	1	0	1	380	euclidean	89.03	32.77	1.96	19597.79
12	12n_1	simHiC_countMatrix_1227180_10-26_18h34m41s.txt	simHiC_TADintervals_coords_12noise_10-26_18h34m41s.txt	1	1	0	1	380	euclidean	86.85	43.15	2.15	19666.56
16	16n_1	simHiC_countMatrix_1636240_10-26_18h35m39s.txt	simHiC_TADintervals_coords_16noise_10-26_18h35m39s.txt	1	1	0	1	380	euclidean	84.92	39.98	1.98	19732.28
20	20n_1	simHiC_countMatrix_20noise_10-21_19h30m07s.txt	simHiC_TADintervals_coords_20noise_10-21_19h30m07s.txt	1	1	0	1	380	euclidean	86.04	44.13	2.21	19804.73
4	4n_1	simHiC_countMatrix_4noise_10-19_23h11m57s.txt	simHiC_TADintervals_coords_4noise_10-19_23h11m57s.txt	1	1	0	1	385	euclidean	88.21	29.78	2.49	19857.74
8	8n_1	simHiC_countMatrix_8noise_10-19_23h12m59s.txt	simHiC_TADintervals_coords_8noise_10-19_23h12m59s.txt	1	1	0	1	385	euclidean	88.0	30.79	1.99	19910.56
12	12n_1	simHiC_countMatrix_1227180_10-26_18h34m41s.txt	simHiC_TADintervals_coords_12noise_10-26_18h34m41s.txt	1	1	0	1	385	euclidean	85.9	40.38	2.18	19977.04
16	16n_1	simHiC_countMatrix_1636240_10-26_18h35m39s.txt	simHiC_TADintervals_coords_16noise_10-26_18h35m39s.txt	1	1	0	1	385	euclidean	84.22	37.18	1.98	20040.29
20	20n_1	simHiC_countMatrix_20noise_10-21_19h30m07s.txt	simHiC_TADintervals_coords_20noise_10-21_19h30m07s.txt	1	1	0	1	385	euclidean	85.21	49.96	2.24	20118.88
4	4n_1	simHiC_countMatrix_4noise_10-19_23h11m57s.txt	simHiC_TADintervals_coords_4noise_10-19_23h11m57s.txt	1	1	0	1	390	euclidean	88.25	31.94	2.5	20174.44
8	8n_1	simHiC_countMatrix_8noise_10-19_23h12m59s.txt	simHiC_TADintervals_coords_8noise_10-19_23h12m59s.txt	1	1	0	1	390	euclidean	88.11	31.78	1.95	20228.07
12	12n_1	simHiC_countMatrix_1227180_10-26_18h34m41s.txt	simHiC_TADintervals_coords_12noise_10-26_18h34m41s.txt	1	1	0	1	390	euclidean	87.59	40.01	2.18	20293.34
16	16n_1	simHiC_countMatrix_1636240_10-26_18h35m39s.txt	simHiC_TADintervals_coords_16noise_10-26_18h35m39s.txt	1	1	0	1	390	euclidean	84.7	35.17	2.01	20354.25
20	20n_1	simHiC_countMatrix_20noise_10-21_19h30m07s.txt	simHiC_TADintervals_coords_20noise_10-21_19h30m07s.txt	1	1	0	1	390	euclidean	84.76	49.85	2.24	20432.8
4	4n_1	simHiC_countMatrix_4noise_10-19_23h11m57s.txt	simHiC_TADintervals_coords_4noise_10-19_23h11m57s.txt	1	1	0	1	395	euclidean	87.6	35.21	2.52	20491.46
8	8n_1	simHiC_countMatrix_8noise_10-19_23h12m59s.txt	simHiC_TADintervals_coords_8noise_10-19_23h12m59s.txt	1	1	0	1	395	euclidean	89.24	30.72	2.02	20543.87
12	12n_1	simHiC_countMatrix_1227180_10-26_18h34m41s.txt	simHiC_TADintervals_coords_12noise_10-26_18h34m41s.txt	1	1	0	1	395	euclidean	87.14	39.61	2.2	20608.99
16	16n_1	simHiC_countMatrix_1636240_10-26_18h35m39s.txt	simHiC_TADintervals_coords_16noise_10-26_18h35m39s.txt	1	1	0	1	395	euclidean	85.76	36.87	2.08	20672.14
20	20n_1	simHiC_countMatrix_20noise_10-21_19h30m07s.txt	simHiC_TADintervals_coords_20noise_10-21_19h30m07s.txt	1	1	0	1	395	euclidean	85.87	43.95	2.27	20744.34
4	4n_1	simHiC_countMatrix_4noise_10-19_23h11m57s.txt	simHiC_TADintervals_coords_4noise_10-19_23h11m57s.txt	1	1	0	1	400	euclidean	88.87	30.03	2.56	20798.3
8	8n_1	simHiC_countMatrix_8noise_10-19_23h12m59s.txt	simHiC_TADintervals_coords_8noise_10-19_23h12m59s.txt	1	1	0	1	400	euclidean	89.23	31.37	2.07	20851.67
12	12n_1	simHiC_countMatrix_1227180_10-26_18h34m41s.txt	simHiC_TADintervals_coords_12noise_10-26_18h34m41s.txt	1	1	0	1	400	euclidean	86.22	40.86	2.25	20918.36
16	16n_1	simHiC_countMatrix_1636240_10-26_18h35m39s.txt	simHiC_TADintervals_coords_16noise_10-26_18h35m39s.txt	1	1	0	1	400	euclidean	86.03	37.84	2.1	20981.94
20	20n_1	simHiC_countMatrix_20noise_10-21_19h30m07s.txt	simHiC_TADintervals_coords_20noise_10-21_19h30m07s.txt	1	1	0	1	400	euclidean	85.35	50.45	2.33	21060.59
4	4n_1	simHiC_countMatrix_4noise_10-19_23h11m57s.txt	simHiC_TADintervals_coords_4noise_10-19_23h11m57s.txt	1	1	0	1	405	euclidean	88.35	30.8	2.66	21115.24
8	8n_1	simHiC_countMatrix_8noise_10-19_23h12m59s.txt	simHiC_TADintervals_coords_8noise_10-19_23h12m59s.txt	1	1	0	1	405	euclidean	89.22	36.24	2.09	21173.7
12	12n_1	simHiC_countMatrix_1227180_10-26_18h34m41s.txt	simHiC_TADintervals_coords_12noise_10-26_18h34m41s.txt	1	1	0	1	405	euclidean	87.76	42.77	2.32	21242.3
16	16n_1	simHiC_countMatrix_1636240_10-26_18h35m39s.txt	simHiC_TADintervals_coords_16noise_10-26_18h35m39s.txt	1	1	0	1	405	euclidean	86.22	42.5	2.11	21310.41
20	20n_1	simHiC_countMatrix_20noise_10-21_19h30m07s.txt	simHiC_TADintervals_coords_20noise_10-21_19h30m07s.txt	1	1	0	1	405	euclidean	85.59	43.62	2.38	21382.24
4	4n_1	simHiC_countMatrix_4noise_10-19_23h11m57s.txt	simHiC_TADintervals_coords_4noise_10-19_23h11m57s.txt	1	1	0	1	410	euclidean	88.78	29.6	2.76	21435.68
8	8n_1	simHiC_countMatrix_8noise_10-19_23h12m59s.txt	simHiC_TADintervals_coords_8noise_10-19_23h12m59s.txt	1	1	0	1	410	euclidean	88.84	34.71	2.16	21492.37
12	12n_1	simHiC_countMatrix_1227180_10-26_18h34m41s.txt	simHiC_TADintervals_coords_12noise_10-26_18h34m41s.txt	1	1	0	1	410	euclidean	87.58	38.64	2.29	21556.53
16	16n_1	simHiC_countMatrix_1636240_10-26_18h35m39s.txt	simHiC_TADintervals_coords_16noise_10-26_18h35m39s.txt	1	1	0	1	410	euclidean	85.66	36.61	2.2	21619.05
20	20n_1	simHiC_countMatrix_20noise_10-21_19h30m07s.txt	simHiC_TADintervals_coords_20noise_10-21_19h30m07s.txt	1	1	0	1	410	euclidean	85.79	48.58	2.39	21696.25
4	4n_1	simHiC_countMatrix_4noise_10-19_23h11m57s.txt	simHiC_TADintervals_coords_4noise_10-19_23h11m57s.txt	1	1	0	1	415	euclidean	88.59	33.31	2.72	21753.49
8	8n_1	simHiC_countMatrix_8noise_10-19_23h12m59s.txt	simHiC_TADintervals_coords_8noise_10-19_23h12m59s.txt	1	1	0	1	415	euclidean	88.23	32.55	2.11	21808.1
12	12n_1	simHiC_countMatrix_1227180_10-26_18h34m41s.txt	simHiC_TADintervals_coords_12noise_10-26_18h34m41s.txt	1	1	0	1	415	euclidean	85.93	41.14	2.34	21875.44
16	16n_1	simHiC_countMatrix_1636240_10-26_18h35m39s.txt	simHiC_TADintervals_coords_16noise_10-26_18h35m39s.txt	1	1	0	1	415	euclidean	86.29	36.63	2.2	21938.08
20	20n_1	simHiC_countMatrix_20noise_10-21_19h30m07s.txt	simHiC_TADintervals_coords_20noise_10-21_19h30m07s.txt	1	1	0	1	415	euclidean	84.24	48.78	2.46	22015.38
4	4n_1	simHiC_countMatrix_4noise_10-19_23h11m57s.txt	simHiC_TADintervals_coords_4noise_10-19_23h11m57s.txt	1	1	0	1	420	euclidean	88.09	33.2	2.77	22072.52
8	8n_1	simHiC_countMatrix_8noise_10-19_23h12m59s.txt	simHiC_TADintervals_coords_8noise_10-19_23h12m59s.txt	1	1	0	1	420	euclidean	88.66	34.69	2.16	22129.45
12	12n_1	simHiC_countMatrix_1227180_10-26_18h34m41s.txt	simHiC_TADintervals_coords_12noise_10-26_18h34m41s.txt	1	1	0	1	420	euclidean	86.54	43.83	2.37	22199.46
16	16n_1	simHiC_countMatrix_1636240_10-26_18h35m39s.txt	simHiC_TADintervals_coords_16noise_10-26_18h35m39s.txt	1	1	0	1	420	euclidean	86.04	37.06	2.28	22262.52
20	20n_1	simHiC_countMatrix_20noise_10-21_19h30m07s.txt	simHiC_TADintervals_coords_20noise_10-21_19h30m07s.txt	1	1	0	1	420	euclidean	85.82	44.72	2.46	22336.15
4	4n_1	simHiC_countMatrix_4noise_10-19_23h11m57s.txt	simHiC_TADintervals_coords_4noise_10-19_23h11m57s.txt	1	1	0	1	425	euclidean	88.72	29.62	2.8	22389.49
8	8n_1	simHiC_countMatrix_8noise_10-19_23h12m59s.txt	simHiC_TADintervals_coords_8noise_10-19_23h12m59s.txt	1	1	0	1	425	euclidean	88.96	37.26	2.15	22449.09
12	12n_1	simHiC_countMatrix_1227180_10-26_18h34m41s.txt	simHiC_TADintervals_coords_12noise_10-26_18h34m41s.txt	1	1	0	1	425	euclidean	86.35	38.32	2.42	22513.76
16	16n_1	simHiC_countMatrix_1636240_10-26_18h35m39s.txt	simHiC_TADintervals_coords_16noise_10-26_18h35m39s.txt	1	1	0	1	425	euclidean	87.39	42.29	2.32	22582.2
20	20n_1	simHiC_countMatrix_20noise_10-21_19h30m07s.txt	simHiC_TADintervals_coords_20noise_10-21_19h30m07s.txt	1	1	0	1	425	euclidean	85.91	49.16	2.49	22659.97
4	4n_1	simHiC_countMatrix_4noise_10-19_23h11m57s.txt	simHiC_TADintervals_coords_4noise_10-19_23h11m57s.txt	1	1	0	1	430	euclidean	87.2	33.68	2.92	22717.59
8	8n_1	simHiC_countMatrix_8noise_10-19_23h12m59s.txt	simHiC_TADintervals_coords_8noise_10-19_23h12m59s.txt	1	1	0	1	430	euclidean	89.14	34.48	2.15	22774.4
12	12n_1	simHiC_countMatrix_1227180_10-26_18h34m41s.txt	simHiC_TADintervals_coords_12noise_10-26_18h34m41s.txt	1	1	0	1	430	euclidean	86.72	44.18	2.47	22844.91
16	16n_1	simHiC_countMatrix_1636240_10-26_18h35m39s.txt	simHiC_TADintervals_coords_16noise_10-26_18h35m39s.txt	1	1	0	1	430	euclidean	86.68	39.66	2.29	22911.17
20	20n_1	simHiC_countMatrix_20noise_10-21_19h30m07s.txt	simHiC_TADintervals_coords_20noise_10-21_19h30m07s.txt	1	1	0	1	430	euclidean	84.74	51.94	2.52	22991.95
4	4n_1	simHiC_countMatrix_4noise_10-19_23h11m57s.txt	simHiC_TADintervals_coords_4noise_10-19_23h11m57s.txt	1	1	0	1	435	euclidean	88.76	32.05	2.84	23047.92
8	8n_1	simHiC_countMatrix_8noise_10-19_23h12m59s.txt	simHiC_TADintervals_coords_8noise_10-19_23h12m59s.txt	1	1	0	1	435	euclidean	88.98	33.08	2.22	23102.8
12	12n_1	simHiC_countMatrix_1227180_10-26_18h34m41s.txt	simHiC_TADintervals_coords_12noise_10-26_18h34m41s.txt	1	1	0	1	435	euclidean	85.65	38.52	2.44	23167.29
16	16n_1	simHiC_countMatrix_1636240_10-26_18h35m39s.txt	simHiC_TADintervals_coords_16noise_10-26_18h35m39s.txt	1	1	0	1	435	euclidean	86.69	40.26	2.31	23233.58
20	20n_1	simHiC_countMatrix_20noise_10-21_19h30m07s.txt	simHiC_TADintervals_coords_20noise_10-21_19h30m07s.txt	1	1	0	1	435	euclidean	84.12	41.74	2.55	23304.08
4	4n_1	simHiC_countMatrix_4noise_10-19_23h11m57s.txt	simHiC_TADintervals_coords_4noise_10-19_23h11m57s.txt	1	1	0	1	440	euclidean	87.68	37.22	2.86	23365.68
8	8n_1	simHiC_countMatrix_8noise_10-19_23h12m59s.txt	simHiC_TADintervals_coords_8noise_10-19_23h12m59s.txt	1	1	0	1	440	euclidean	88.39	35.02	2.19	23423.25
12	12n_1	simHiC_countMatrix_1227180_10-26_18h34m41s.txt	simHiC_TADintervals_coords_12noise_10-26_18h34m41s.txt	1	1	0	1	440	euclidean	85.86	38.92	2.5	23487.72
16	16n_1	simHiC_countMatrix_1636240_10-26_18h35m39s.txt	simHiC_TADintervals_coords_16noise_10-26_18h35m39s.txt	1	1	0	1	440	euclidean	86.14	44.05	2.36	23557.83
20	20n_1	simHiC_countMatrix_20noise_10-21_19h30m07s.txt	simHiC_TADintervals_coords_20noise_10-21_19h30m07s.txt	1	1	0	1	440	euclidean	84.83	44.66	2.56	23630.8
4	4n_1	simHiC_countMatrix_4noise_10-19_23h11m57s.txt	simHiC_TADintervals_coords_4noise_10-19_23h11m57s.txt	1	1	0	1	445	euclidean	88.39	30.58	2.96	23685.43
8	8n_1	simHiC_countMatrix_8noise_10-19_23h12m59s.txt	simHiC_TADintervals_coords_8noise_10-19_23h12m59s.txt	1	1	0	1	445	euclidean	88.8	35.19	2.29	23743.08
12	12n_1	simHiC_countMatrix_1227180_10-26_18h34m41s.txt	simHiC_TADintervals_coords_12noise_10-26_18h34m41s.txt	1	1	0	1	445	euclidean	86.25	43.36	2.6	23812.38
16	16n_1	simHiC_countMatrix_1636240_10-26_18h35m39s.txt	simHiC_TADintervals_coords_16noise_10-26_18h35m39s.txt	1	1	0	1	445	euclidean	86.45	42.65	2.4	23881.43
20	20n_1	simHiC_countMatrix_20noise_10-21_19h30m07s.txt	simHiC_TADintervals_coords_20noise_10-21_19h30m07s.txt	1	1	0	1	445	euclidean	84.88	49.62	2.64	23959.3
4	4n_1	simHiC_countMatrix_4noise_10-19_23h11m57s.txt	simHiC_TADintervals_coords_4noise_10-19_23h11m57s.txt	1	1	0	1	450	euclidean	87.7	32.18	3.04	24015.7
8	8n_1	simHiC_countMatrix_8noise_10-19_23h12m59s.txt	simHiC_TADintervals_coords_8noise_10-19_23h12m59s.txt	1	1	0	1	450	euclidean	89.39	37.71	2.35	24075.71
12	12n_1	simHiC_countMatrix_1227180_10-26_18h34m41s.txt	simHiC_TADintervals_coords_12noise_10-26_18h34m41s.txt	1	1	0	1	450	euclidean	86.5	39.27	2.56	24141.43
16	16n_1	simHiC_countMatrix_1636240_10-26_18h35m39s.txt	simHiC_TADintervals_coords_16noise_10-26_18h35m39s.txt	1	1	0	1	450	euclidean	85.9	37.4	2.47	24204.53
20	20n_1	simHiC_countMatrix_20noise_10-21_19h30m07s.txt	simHiC_TADintervals_coords_20noise_10-21_19h30m07s.txt	1	1	0	1	450	euclidean	86.54	48.68	2.71	24282.09
4	4n_1	simHiC_countMatrix_4noise_10-19_23h11m57s.txt	simHiC_TADintervals_coords_4noise_10-19_23h11m57s.txt	1	1	0	1	455	euclidean	89.28	31.86	3.15	24338.22
8	8n_1	simHiC_countMatrix_8noise_10-19_23h12m59s.txt	simHiC_TADintervals_coords_8noise_10-19_23h12m59s.txt	1	1	0	1	455	euclidean	89.74	34.33	2.24	24394.5
12	12n_1	simHiC_countMatrix_1227180_10-26_18h34m41s.txt	simHiC_TADintervals_coords_12noise_10-26_18h34m41s.txt	1	1	0	1	455	euclidean	85.7	41.68	2.65	24461.83
16	16n_1	simHiC_countMatrix_1636240_10-26_18h35m39s.txt	simHiC_TADintervals_coords_16noise_10-26_18h35m39s.txt	1	1	0	1	455	euclidean	86.05	38.97	2.43	24527.04
20	20n_1	simHiC_countMatrix_20noise_10-21_19h30m07s.txt	simHiC_TADintervals_coords_20noise_10-21_19h30m07s.txt	1	1	0	1	455	euclidean	86.02	45.39	2.69	24601.59
4	4n_1	simHiC_countMatrix_4noise_10-19_23h11m57s.txt	simHiC_TADintervals_coords_4noise_10-19_23h11m57s.txt	1	1	0	1	460	euclidean	88.83	31.41	3.0	24657.2
8	8n_1	simHiC_countMatrix_8noise_10-19_23h12m59s.txt	simHiC_TADintervals_coords_8noise_10-19_23h12m59s.txt	1	1	0	1	460	euclidean	89.33	38.7	2.29	24717.86
12	12n_1	simHiC_countMatrix_1227180_10-26_18h34m41s.txt	simHiC_TADintervals_coords_12noise_10-26_18h34m41s.txt	1	1	0	1	460	euclidean	85.81	39.49	2.6	24783.34
16	16n_1	simHiC_countMatrix_1636240_10-26_18h35m39s.txt	simHiC_TADintervals_coords_16noise_10-26_18h35m39s.txt	1	1	0	1	460	euclidean	86.17	43.31	2.51	24852.66
20	20n_1	simHiC_countMatrix_20noise_10-21_19h30m07s.txt	simHiC_TADintervals_coords_20noise_10-21_19h30m07s.txt	1	1	0	1	460	euclidean	86.01	51.02	2.69	24932.29
4	4n_1	simHiC_countMatrix_4noise_10-19_23h11m57s.txt	simHiC_TADintervals_coords_4noise_10-19_23h11m57s.txt	1	1	0	1	465	euclidean	88.0	34.49	3.05	24990.69
8	8n_1	simHiC_countMatrix_8noise_10-19_23h12m59s.txt	simHiC_TADintervals_coords_8noise_10-19_23h12m59s.txt	1	1	0	1	465	euclidean	88.99	35.54	2.31	25048.14
12	12n_1	simHiC_countMatrix_1227180_10-26_18h34m41s.txt	simHiC_TADintervals_coords_12noise_10-26_18h34m41s.txt	1	1	0	1	465	euclidean	86.5	44.08	2.6	25118.52
16	16n_1	simHiC_countMatrix_1636240_10-26_18h35m39s.txt	simHiC_TADintervals_coords_16noise_10-26_18h35m39s.txt	1	1	0	1	465	euclidean	85.89	43.4	2.42	25188.0
20	20n_1	simHiC_countMatrix_20noise_10-21_19h30m07s.txt	simHiC_TADintervals_coords_20noise_10-21_19h30m07s.txt	1	1	0	1	465	euclidean	85.85	51.44	2.77	25268.38
4	4n_1	simHiC_countMatrix_4noise_10-19_23h11m57s.txt	simHiC_TADintervals_coords_4noise_10-19_23h11m57s.txt	1	1	0	1	470	euclidean	88.77	32.07	3.15	25324.79
8	8n_1	simHiC_countMatrix_8noise_10-19_23h12m59s.txt	simHiC_TADintervals_coords_8noise_10-19_23h12m59s.txt	1	1	0	1	470	euclidean	88.81	37.79	2.41	25384.71
12	12n_1	simHiC_countMatrix_1227180_10-26_18h34m41s.txt	simHiC_TADintervals_coords_12noise_10-26_18h34m41s.txt	1	1	0	1	470	euclidean	86.09	40.08	2.65	25451.05
16	16n_1	simHiC_countMatrix_1636240_10-26_18h35m39s.txt	simHiC_TADintervals_coords_16noise_10-26_18h35m39s.txt	1	1	0	1	470	euclidean	85.94	39.08	2.49	25516.27
20	20n_1	simHiC_countMatrix_20noise_10-21_19h30m07s.txt	simHiC_TADintervals_coords_20noise_10-21_19h30m07s.txt	1	1	0	1	470	euclidean	86.13	51.62	2.79	25597.4
4	4n_1	simHiC_countMatrix_4noise_10-19_23h11m57s.txt	simHiC_TADintervals_coords_4noise_10-19_23h11m57s.txt	1	1	0	1	475	euclidean	87.87	34.93	3.17	25656.83
8	8n_1	simHiC_countMatrix_8noise_10-19_23h12m59s.txt	simHiC_TADintervals_coords_8noise_10-19_23h12m59s.txt	1	1	0	1	475	euclidean	89.04	34.49	2.37	25714.01
12	12n_1	simHiC_countMatrix_1227180_10-26_18h34m41s.txt	simHiC_TADintervals_coords_12noise_10-26_18h34m41s.txt	1	1	0	1	475	euclidean	85.79	40.86	3.07	25782.62
16	16n_1	simHiC_countMatrix_1636240_10-26_18h35m39s.txt	simHiC_TADintervals_coords_16noise_10-26_18h35m39s.txt	1	1	0	1	475	euclidean	86.25	40.51	2.53	25849.18
20	20n_1	simHiC_countMatrix_20noise_10-21_19h30m07s.txt	simHiC_TADintervals_coords_20noise_10-21_19h30m07s.txt	1	1	0	1	475	euclidean	86.47	44.61	2.84	25922.67
4	4n_1	simHiC_countMatrix_4noise_10-19_23h11m57s.txt	simHiC_TADintervals_coords_4noise_10-19_23h11m57s.txt	1	1	0	1	480	euclidean	87.13	37.9	3.29	25985.11
8	8n_1	simHiC_countMatrix_8noise_10-19_23h12m59s.txt	simHiC_TADintervals_coords_8noise_10-19_23h12m59s.txt	1	1	0	1	480	euclidean	89.27	33.73	2.37	26040.86
12	12n_1	simHiC_countMatrix_1227180_10-26_18h34m41s.txt	simHiC_TADintervals_coords_12noise_10-26_18h34m41s.txt	1	1	0	1	480	euclidean	85.98	40.26	2.7	26107.31
16	16n_1	simHiC_countMatrix_1636240_10-26_18h35m39s.txt	simHiC_TADintervals_coords_16noise_10-26_18h35m39s.txt	1	1	0	1	480	euclidean	85.29	41.1	2.59	26174.5
20	20n_1	simHiC_countMatrix_20noise_10-21_19h30m07s.txt	simHiC_TADintervals_coords_20noise_10-21_19h30m07s.txt	1	1	0	1	480	euclidean	85.2	45.17	2.8	26248.73
4	4n_1	simHiC_countMatrix_4noise_10-19_23h11m57s.txt	simHiC_TADintervals_coords_4noise_10-19_23h11m57s.txt	1	1	0	1	485	euclidean	87.56	37.9	3.11	26311.17
8	8n_1	simHiC_countMatrix_8noise_10-19_23h12m59s.txt	simHiC_TADintervals_coords_8noise_10-19_23h12m59s.txt	1	1	0	1	485	euclidean	89.39	34.46	2.45	26368.21
12	12n_1	simHiC_countMatrix_1227180_10-26_18h34m41s.txt	simHiC_TADintervals_coords_12noise_10-26_18h34m41s.txt	1	1	0	1	485	euclidean	86.02	41.13	2.66	26435.54
16	16n_1	simHiC_countMatrix_1636240_10-26_18h35m39s.txt	simHiC_TADintervals_coords_16noise_10-26_18h35m39s.txt	1	1	0	1	485	euclidean	85.57	39.7	2.58	26501.52
20	20n_1	simHiC_countMatrix_20noise_10-21_19h30m07s.txt	simHiC_TADintervals_coords_20noise_10-21_19h30m07s.txt	1	1	0	1	485	euclidean	85.2	53.54	2.91	26583.96
4	4n_1	simHiC_countMatrix_4noise_10-19_23h11m57s.txt	simHiC_TADintervals_coords_4noise_10-19_23h11m57s.txt	1	1	0	1	490	euclidean	87.39	38.55	3.22	26647.07
8	8n_1	simHiC_countMatrix_8noise_10-19_23h12m59s.txt	simHiC_TADintervals_coords_8noise_10-19_23h12m59s.txt	1	1	0	1	490	euclidean	90.6	33.34	2.48	26703.03
12	12n_1	simHiC_countMatrix_1227180_10-26_18h34m41s.txt	simHiC_TADintervals_coords_12noise_10-26_18h34m41s.txt	1	1	0	1	490	euclidean	86.66	41.31	2.81	26770.58
16	16n_1	simHiC_countMatrix_1636240_10-26_18h35m39s.txt	simHiC_TADintervals_coords_16noise_10-26_18h35m39s.txt	1	1	0	1	490	euclidean	85.79	44.99	2.58	26841.87
20	20n_1	simHiC_countMatrix_20noise_10-21_19h30m07s.txt	simHiC_TADintervals_coords_20noise_10-21_19h30m07s.txt	1	1	0	1	490	euclidean	84.73	44.63	2.95	26915.63
4	4n_1	simHiC_countMatrix_4noise_10-19_23h11m57s.txt	simHiC_TADintervals_coords_4noise_10-19_23h11m57s.txt	1	1	0	1	495	euclidean	86.85	34.61	3.23	26974.58
8	8n_1	simHiC_countMatrix_8noise_10-19_23h12m59s.txt	simHiC_TADintervals_coords_8noise_10-19_23h12m59s.txt	1	1	0	1	495	euclidean	89.54	36.96	2.41	27034.1
12	12n_1	simHiC_countMatrix_1227180_10-26_18h34m41s.txt	simHiC_TADintervals_coords_12noise_10-26_18h34m41s.txt	1	1	0	1	495	euclidean	85.63	41.88	2.74	27101.95
16	16n_1	simHiC_countMatrix_1636240_10-26_18h35m39s.txt	simHiC_TADintervals_coords_16noise_10-26_18h35m39s.txt	1	1	0	1	495	euclidean	86.08	41.67	2.66	27169.85
20	20n_1	simHiC_countMatrix_20noise_10-21_19h30m07s.txt	simHiC_TADintervals_coords_20noise_10-21_19h30m07s.txt	1	1	0	1	495	euclidean	85.53	45.67	2.89	27244.8
4	4n_1	simHiC_countMatrix_4noise_10-19_23h11m57s.txt	simHiC_TADintervals_coords_4noise_10-19_23h11m57s.txt	1	1	0	1	500	euclidean	87.33	39.02	3.16	27308.05
8	8n_1	simHiC_countMatrix_8noise_10-19_23h12m59s.txt	simHiC_TADintervals_coords_8noise_10-19_23h12m59s.txt	1	1	0	1	500	euclidean	89.43	34.78	2.49	27365.22
12	12n_1	simHiC_countMatrix_1227180_10-26_18h34m41s.txt	simHiC_TADintervals_coords_12noise_10-26_18h34m41s.txt	1	1	0	1	500	euclidean	86.27	41.27	2.8	27432.84
16	16n_1	simHiC_countMatrix_1636240_10-26_18h35m39s.txt	simHiC_TADintervals_coords_16noise_10-26_18h35m39s.txt	1	1	0	1	500	euclidean	85.51	39.89	2.69	27498.87
20	20n_1	simHiC_countMatrix_20noise_10-21_19h30m07s.txt	simHiC_TADintervals_coords_20noise_10-21_19h30m07s.txt	1	1	0	1	500	euclidean	84.88	55.14	2.89	27582.84
4	4n_1	simHiC_countMatrix_4noise_10-19_23h11m57s.txt	simHiC_TADintervals_coords_4noise_10-19_23h11m57s.txt	1	1	0	1	505	euclidean	87.87	38.89	3.27	27645.83
8	8n_1	simHiC_countMatrix_8noise_10-19_23h12m59s.txt	simHiC_TADintervals_coords_8noise_10-19_23h12m59s.txt	1	1	0	1	505	euclidean	89.5	38.47	2.53	27706.83
12	12n_1	simHiC_countMatrix_1227180_10-26_18h34m41s.txt	simHiC_TADintervals_coords_12noise_10-26_18h34m41s.txt	1	1	0	1	505	euclidean	85.99	45.11	2.81	27778.18
16	16n_1	simHiC_countMatrix_1636240_10-26_18h35m39s.txt	simHiC_TADintervals_coords_16noise_10-26_18h35m39s.txt	1	1	0	1	505	euclidean	85.79	41.84	2.72	27846.26
20	20n_1	simHiC_countMatrix_20noise_10-21_19h30m07s.txt	simHiC_TADintervals_coords_20noise_10-21_19h30m07s.txt	1	1	0	1	505	euclidean	84.27	49.25	3.02	27924.69
4	4n_1	simHiC_countMatrix_4noise_10-19_23h11m57s.txt	simHiC_TADintervals_coords_4noise_10-19_23h11m57s.txt	1	1	0	1	510	euclidean	88.05	32.66	3.25	27981.93
8	8n_1	simHiC_countMatrix_8noise_10-19_23h12m59s.txt	simHiC_TADintervals_coords_8noise_10-19_23h12m59s.txt	1	1	0	1	510	euclidean	89.86	39.08	2.55	28043.58
12	12n_1	simHiC_countMatrix_1227180_10-26_18h34m41s.txt	simHiC_TADintervals_coords_12noise_10-26_18h34m41s.txt	1	1	0	1	510	euclidean	85.71	47.14	2.82	28116.8
16	16n_1	simHiC_countMatrix_1636240_10-26_18h35m39s.txt	simHiC_TADintervals_coords_16noise_10-26_18h35m39s.txt	1	1	0	1	510	euclidean	86.6	39.78	2.73	28183.04
20	20n_1	simHiC_countMatrix_20noise_10-21_19h30m07s.txt	simHiC_TADintervals_coords_20noise_10-21_19h30m07s.txt	1	1	0	1	510	euclidean	84.56	49.0	3.04	28261.76
4	4n_1	simHiC_countMatrix_4noise_10-19_23h11m57s.txt	simHiC_TADintervals_coords_4noise_10-19_23h11m57s.txt	1	1	0	1	515	euclidean	87.64	34.79	3.32	28320.96
8	8n_1	simHiC_countMatrix_8noise_10-19_23h12m59s.txt	simHiC_TADintervals_coords_8noise_10-19_23h12m59s.txt	1	1	0	1	515	euclidean	89.77	34.61	2.55	28378.46
12	12n_1	simHiC_countMatrix_1227180_10-26_18h34m41s.txt	simHiC_TADintervals_coords_12noise_10-26_18h34m41s.txt	1	1	0	1	515	euclidean	86.37	47.28	2.9	28451.63
16	16n_1	simHiC_countMatrix_1636240_10-26_18h35m39s.txt	simHiC_TADintervals_coords_16noise_10-26_18h35m39s.txt	1	1	0	1	515	euclidean	86.25	40.96	2.71	28519.0
20	20n_1	simHiC_countMatrix_20noise_10-21_19h30m07s.txt	simHiC_TADintervals_coords_20noise_10-21_19h30m07s.txt	1	1	0	1	515	euclidean	85.08	49.41	3.02	28597.47
4	4n_1	simHiC_countMatrix_4noise_10-19_23h11m57s.txt	simHiC_TADintervals_coords_4noise_10-19_23h11m57s.txt	1	1	0	1	520	euclidean	88.41	36.21	3.32	28658.5
8	8n_1	simHiC_countMatrix_8noise_10-19_23h12m59s.txt	simHiC_TADintervals_coords_8noise_10-19_23h12m59s.txt	1	1	0	1	520	euclidean	90.17	35.99	2.6	28716.86
12	12n_1	simHiC_countMatrix_1227180_10-26_18h34m41s.txt	simHiC_TADintervals_coords_12noise_10-26_18h34m41s.txt	1	1	0	1	520	euclidean	86.04	43.45	2.92	28786.45
16	16n_1	simHiC_countMatrix_1636240_10-26_18h35m39s.txt	simHiC_TADintervals_coords_16noise_10-26_18h35m39s.txt	1	1	0	1	520	euclidean	86.88	42.84	2.74	28855.66
20	20n_1	simHiC_countMatrix_20noise_10-21_19h30m07s.txt	simHiC_TADintervals_coords_20noise_10-21_19h30m07s.txt	1	1	0	1	520	euclidean	85.65	45.91	3.18	28930.85
4	4n_1	simHiC_countMatrix_4noise_10-19_23h11m57s.txt	simHiC_TADintervals_coords_4noise_10-19_23h11m57s.txt	1	1	0	2	20	euclidean	62.27	23.22	0.13	28975.71
8	8n_1	simHiC_countMatrix_8noise_10-19_23h12m59s.txt	simHiC_TADintervals_coords_8noise_10-19_23h12m59s.txt	1	1	0	2	20	euclidean	70.21	21.49	0.11	29018.0
12	12n_1	simHiC_countMatrix_1227180_10-26_18h34m41s.txt	simHiC_TADintervals_coords_12noise_10-26_18h34m41s.txt	1	1	0	2	20	euclidean	65.74	22.23	0.12	29064.52
16	16n_1	simHiC_countMatrix_1636240_10-26_18h35m39s.txt	simHiC_TADintervals_coords_16noise_10-26_18h35m39s.txt	1	1	0	2	20	euclidean	64.64	27.27	0.11	29115.9
20	20n_1	simHiC_countMatrix_20noise_10-21_19h30m07s.txt	simHiC_TADintervals_coords_20noise_10-21_19h30m07s.txt	1	1	0	2	20	euclidean	63.59	26.44	0.12	29169.13
4	4n_1	simHiC_countMatrix_4noise_10-19_23h11m57s.txt	simHiC_TADintervals_coords_4noise_10-19_23h11m57s.txt	1	1	0	2	25	euclidean	65.65	16.81	0.16	29207.6
8	8n_1	simHiC_countMatrix_8noise_10-19_23h12m59s.txt	simHiC_TADintervals_coords_8noise_10-19_23h12m59s.txt	1	1	0	2	25	euclidean	71.32	20.84	0.13	29248.82
12	12n_1	simHiC_countMatrix_1227180_10-26_18h34m41s.txt	simHiC_TADintervals_coords_12noise_10-26_18h34m41s.txt	1	1	0	2	25	euclidean	68.43	26.78	0.14	29299.07
16	16n_1	simHiC_countMatrix_1636240_10-26_18h35m39s.txt	simHiC_TADintervals_coords_16noise_10-26_18h35m39s.txt	1	1	0	2	25	euclidean	64.0	26.51	0.14	29349.01
20	20n_1	simHiC_countMatrix_20noise_10-21_19h30m07s.txt	simHiC_TADintervals_coords_20noise_10-21_19h30m07s.txt	1	1	0	2	25	euclidean	63.06	31.72	0.14	29406.43
4	4n_1	simHiC_countMatrix_4noise_10-19_23h11m57s.txt	simHiC_TADintervals_coords_4noise_10-19_23h11m57s.txt	1	1	0	2	30	euclidean	64.81	17.57	0.18	29445.29
8	8n_1	simHiC_countMatrix_8noise_10-19_23h12m59s.txt	simHiC_TADintervals_coords_8noise_10-19_23h12m59s.txt	1	1	0	2	30	euclidean	71.37	23.46	0.14	29488.77
12	12n_1	simHiC_countMatrix_1227180_10-26_18h34m41s.txt	simHiC_TADintervals_coords_12noise_10-26_18h34m41s.txt	1	1	0	2	30	euclidean	68.54	22.72	0.16	29534.67
16	16n_1	simHiC_countMatrix_1636240_10-26_18h35m39s.txt	simHiC_TADintervals_coords_16noise_10-26_18h35m39s.txt	1	1	0	2	30	euclidean	66.56	21.58	0.15	29580.17
20	20n_1	simHiC_countMatrix_20noise_10-21_19h30m07s.txt	simHiC_TADintervals_coords_20noise_10-21_19h30m07s.txt	1	1	0	2	30	euclidean	65.72	31.71	0.16	29638.41
4	4n_1	simHiC_countMatrix_4noise_10-19_23h11m57s.txt	simHiC_TADintervals_coords_4noise_10-19_23h11m57s.txt	1	1	0	2	35	euclidean	64.05	20.64	0.21	29680.44
8	8n_1	simHiC_countMatrix_8noise_10-19_23h12m59s.txt	simHiC_TADintervals_coords_8noise_10-19_23h12m59s.txt	1	1	0	2	35	euclidean	72.76	20.16	0.16	29720.71
12	12n_1	simHiC_countMatrix_1227180_10-26_18h34m41s.txt	simHiC_TADintervals_coords_12noise_10-26_18h34m41s.txt	1	1	0	2	35	euclidean	69.56	25.95	0.18	29770.12
16	16n_1	simHiC_countMatrix_1636240_10-26_18h35m39s.txt	simHiC_TADintervals_coords_16noise_10-26_18h35m39s.txt	1	1	0	2	35	euclidean	67.18	21.73	0.17	29815.03
20	20n_1	simHiC_countMatrix_20noise_10-21_19h30m07s.txt	simHiC_TADintervals_coords_20noise_10-21_19h30m07s.txt	1	1	0	2	35	euclidean	64.91	34.22	0.19	29875.07
4	4n_1	simHiC_countMatrix_4noise_10-19_23h11m57s.txt	simHiC_TADintervals_coords_4noise_10-19_23h11m57s.txt	1	1	0	2	40	euclidean	65.58	23.48	0.24	29919.98
8	8n_1	simHiC_countMatrix_8noise_10-19_23h12m59s.txt	simHiC_TADintervals_coords_8noise_10-19_23h12m59s.txt	1	1	0	2	40	euclidean	73.66	18.78	0.2	29958.92
12	12n_1	simHiC_countMatrix_1227180_10-26_18h34m41s.txt	simHiC_TADintervals_coords_12noise_10-26_18h34m41s.txt	1	1	0	2	40	euclidean	69.63	25.12	0.2	30007.3
16	16n_1	simHiC_countMatrix_1636240_10-26_18h35m39s.txt	simHiC_TADintervals_coords_16noise_10-26_18h35m39s.txt	1	1	0	2	40	euclidean	67.04	24.11	0.19	30054.47
20	20n_1	simHiC_countMatrix_20noise_10-21_19h30m07s.txt	simHiC_TADintervals_coords_20noise_10-21_19h30m07s.txt	1	1	0	2	40	euclidean	65.25	24.74	0.21	30105.37
4	4n_1	simHiC_countMatrix_4noise_10-19_23h11m57s.txt	simHiC_TADintervals_coords_4noise_10-19_23h11m57s.txt	1	1	0	2	45	euclidean	68.95	24.6	0.27	30151.28
8	8n_1	simHiC_countMatrix_8noise_10-19_23h12m59s.txt	simHiC_TADintervals_coords_8noise_10-19_23h12m59s.txt	1	1	0	2	45	euclidean	74.01	21.95	0.22	30192.8
12	12n_1	simHiC_countMatrix_1227180_10-26_18h34m41s.txt	simHiC_TADintervals_coords_12noise_10-26_18h34m41s.txt	1	1	0	2	45	euclidean	71.27	24.63	0.23	30240.53
16	16n_1	simHiC_countMatrix_1636240_10-26_18h35m39s.txt	simHiC_TADintervals_coords_16noise_10-26_18h35m39s.txt	1	1	0	2	45	euclidean	64.38	24.91	0.21	30288.94
20	20n_1	simHiC_countMatrix_20noise_10-21_19h30m07s.txt	simHiC_TADintervals_coords_20noise_10-21_19h30m07s.txt	1	1	0	2	45	euclidean	67.85	26.1	0.23	30341.28
4	4n_1	simHiC_countMatrix_4noise_10-19_23h11m57s.txt	simHiC_TADintervals_coords_4noise_10-19_23h11m57s.txt	1	1	0	2	50	euclidean	66.02	24.45	0.29	30386.71
8	8n_1	simHiC_countMatrix_8noise_10-19_23h12m59s.txt	simHiC_TADintervals_coords_8noise_10-19_23h12m59s.txt	1	1	0	2	50	euclidean	71.76	20.32	0.23	30427.24
12	12n_1	simHiC_countMatrix_1227180_10-26_18h34m41s.txt	simHiC_TADintervals_coords_12noise_10-26_18h34m41s.txt	1	1	0	2	50	euclidean	69.26	23.92	0.25	30474.42
16	16n_1	simHiC_countMatrix_1636240_10-26_18h35m39s.txt	simHiC_TADintervals_coords_16noise_10-26_18h35m39s.txt	1	1	0	2	50	euclidean	62.83	24.41	0.22	30521.99
20	20n_1	simHiC_countMatrix_20noise_10-21_19h30m07s.txt	simHiC_TADintervals_coords_20noise_10-21_19h30m07s.txt	1	1	0	2	50	euclidean	69.04	25.26	0.25	30572.55
4	4n_1	simHiC_countMatrix_4noise_10-19_23h11m57s.txt	simHiC_TADintervals_coords_4noise_10-19_23h11m57s.txt	1	1	0	2	55	euclidean	67.72	24.72	0.31	30618.46
8	8n_1	simHiC_countMatrix_8noise_10-19_23h12m59s.txt	simHiC_TADintervals_coords_8noise_10-19_23h12m59s.txt	1	1	0	2	55	euclidean	72.04	22.97	0.25	30661.24
12	12n_1	simHiC_countMatrix_1227180_10-26_18h34m41s.txt	simHiC_TADintervals_coords_12noise_10-26_18h34m41s.txt	1	1	0	2	55	euclidean	69.68	24.82	0.27	30709.69
16	16n_1	simHiC_countMatrix_1636240_10-26_18h35m39s.txt	simHiC_TADintervals_coords_16noise_10-26_18h35m39s.txt	1	1	0	2	55	euclidean	65.99	24.61	0.25	30758.09
20	20n_1	simHiC_countMatrix_20noise_10-21_19h30m07s.txt	simHiC_TADintervals_coords_20noise_10-21_19h30m07s.txt	1	1	0	2	55	euclidean	69.25	26.72	0.27	30810.52
4	4n_1	simHiC_countMatrix_4noise_10-19_23h11m57s.txt	simHiC_TADintervals_coords_4noise_10-19_23h11m57s.txt	1	1	0	2	60	euclidean	67.86	24.85	0.33	30856.82
8	8n_1	simHiC_countMatrix_8noise_10-19_23h12m59s.txt	simHiC_TADintervals_coords_8noise_10-19_23h12m59s.txt	1	1	0	2	60	euclidean	71.13	20.8	0.28	30897.87
12	12n_1	simHiC_countMatrix_1227180_10-26_18h34m41s.txt	simHiC_TADintervals_coords_12noise_10-26_18h34m41s.txt	1	1	0	2	60	euclidean	71.44	24.15	0.3	30945.06
16	16n_1	simHiC_countMatrix_1636240_10-26_18h35m39s.txt	simHiC_TADintervals_coords_16noise_10-26_18h35m39s.txt	1	1	0	2	60	euclidean	66.32	25.05	0.27	30994.2
20	20n_1	simHiC_countMatrix_20noise_10-21_19h30m07s.txt	simHiC_TADintervals_coords_20noise_10-21_19h30m07s.txt	1	1	0	2	60	euclidean	70.79	25.46	0.3	31045.67
4	4n_1	simHiC_countMatrix_4noise_10-19_23h11m57s.txt	simHiC_TADintervals_coords_4noise_10-19_23h11m57s.txt	1	1	0	2	65	euclidean	69.48	25.53	0.38	31092.5
8	8n_1	simHiC_countMatrix_8noise_10-19_23h12m59s.txt	simHiC_TADintervals_coords_8noise_10-19_23h12m59s.txt	1	1	0	2	65	euclidean	72.63	22.93	0.3	31135.36
12	12n_1	simHiC_countMatrix_1227180_10-26_18h34m41s.txt	simHiC_TADintervals_coords_12noise_10-26_18h34m41s.txt	1	1	0	2	65	euclidean	71.31	25.68	0.33	31184.66
16	16n_1	simHiC_countMatrix_1636240_10-26_18h35m39s.txt	simHiC_TADintervals_coords_16noise_10-26_18h35m39s.txt	1	1	0	2	65	euclidean	65.79	25.44	0.31	31233.69
20	20n_1	simHiC_countMatrix_20noise_10-21_19h30m07s.txt	simHiC_TADintervals_coords_20noise_10-21_19h30m07s.txt	1	1	0	2	65	euclidean	69.66	27.23	0.33	31286.76
4	4n_1	simHiC_countMatrix_4noise_10-19_23h11m57s.txt	simHiC_TADintervals_coords_4noise_10-19_23h11m57s.txt	1	1	0	2	70	euclidean	68.74	24.81	0.42	31333.09
8	8n_1	simHiC_countMatrix_8noise_10-19_23h12m59s.txt	simHiC_TADintervals_coords_8noise_10-19_23h12m59s.txt	1	1	0	2	70	euclidean	71.94	21.43	0.3	31374.67
12	12n_1	simHiC_countMatrix_1227180_10-26_18h34m41s.txt	simHiC_TADintervals_coords_12noise_10-26_18h34m41s.txt	1	1	0	2	70	euclidean	69.33	24.96	0.36	31422.98
16	16n_1	simHiC_countMatrix_1636240_10-26_18h35m39s.txt	simHiC_TADintervals_coords_16noise_10-26_18h35m39s.txt	1	1	0	2	70	euclidean	66.17	25.6	0.32	31472.38
20	20n_1	simHiC_countMatrix_20noise_10-21_19h30m07s.txt	simHiC_TADintervals_coords_20noise_10-21_19h30m07s.txt	1	1	0	2	70	euclidean	73.12	26.34	0.36	31524.86
4	4n_1	simHiC_countMatrix_4noise_10-19_23h11m57s.txt	simHiC_TADintervals_coords_4noise_10-19_23h11m57s.txt	1	1	0	2	75	euclidean	69.78	25.72	0.46	31572.21
8	8n_1	simHiC_countMatrix_8noise_10-19_23h12m59s.txt	simHiC_TADintervals_coords_8noise_10-19_23h12m59s.txt	1	1	0	2	75	euclidean	73.82	23.39	0.34	31615.76
12	12n_1	simHiC_countMatrix_1227180_10-26_18h34m41s.txt	simHiC_TADintervals_coords_12noise_10-26_18h34m41s.txt	1	1	0	2	75	euclidean	72.73	24.95	0.38	31664.26
16	16n_1	simHiC_countMatrix_1636240_10-26_18h35m39s.txt	simHiC_TADintervals_coords_16noise_10-26_18h35m39s.txt	1	1	0	2	75	euclidean	69.33	29.88	0.35	31717.54
20	20n_1	simHiC_countMatrix_20noise_10-21_19h30m07s.txt	simHiC_TADintervals_coords_20noise_10-21_19h30m07s.txt	1	1	0	2	75	euclidean	70.13	29.63	0.39	31773.36
4	4n_1	simHiC_countMatrix_4noise_10-19_23h11m57s.txt	simHiC_TADintervals_coords_4noise_10-19_23h11m57s.txt	1	1	0	2	80	euclidean	70.88	20.04	0.54	31814.81
8	8n_1	simHiC_countMatrix_8noise_10-19_23h12m59s.txt	simHiC_TADintervals_coords_8noise_10-19_23h12m59s.txt	1	1	0	2	80	euclidean	74.08	24.19	0.37	31858.94
12	12n_1	simHiC_countMatrix_1227180_10-26_18h34m41s.txt	simHiC_TADintervals_coords_12noise_10-26_18h34m41s.txt	1	1	0	2	80	euclidean	74.54	30.64	0.42	31912.91
16	16n_1	simHiC_countMatrix_1636240_10-26_18h35m39s.txt	simHiC_TADintervals_coords_16noise_10-26_18h35m39s.txt	1	1	0	2	80	euclidean	68.1	29.77	0.4	31966.33
20	20n_1	simHiC_countMatrix_20noise_10-21_19h30m07s.txt	simHiC_TADintervals_coords_20noise_10-21_19h30m07s.txt	1	1	0	2	80	euclidean	72.46	36.41	0.44	32028.77
4	4n_1	simHiC_countMatrix_4noise_10-19_23h11m57s.txt	simHiC_TADintervals_coords_4noise_10-19_23h11m57s.txt	1	1	0	2	85	euclidean	72.11	20.15	0.52	32070.33
8	8n_1	simHiC_countMatrix_8noise_10-19_23h12m59s.txt	simHiC_TADintervals_coords_8noise_10-19_23h12m59s.txt	1	1	0	2	85	euclidean	72.66	26.46	0.39	32116.63
12	12n_1	simHiC_countMatrix_1227180_10-26_18h34m41s.txt	simHiC_TADintervals_coords_12noise_10-26_18h34m41s.txt	1	1	0	2	85	euclidean	76.39	26.73	0.44	32166.5
16	16n_1	simHiC_countMatrix_1636240_10-26_18h35m39s.txt	simHiC_TADintervals_coords_16noise_10-26_18h35m39s.txt	1	1	0	2	85	euclidean	71.68	26.45	0.42	32216.47
20	20n_1	simHiC_countMatrix_20noise_10-21_19h30m07s.txt	simHiC_TADintervals_coords_20noise_10-21_19h30m07s.txt	1	1	0	2	85	euclidean	73.74	28.54	0.47	32270.98
4	4n_1	simHiC_countMatrix_4noise_10-19_23h11m57s.txt	simHiC_TADintervals_coords_4noise_10-19_23h11m57s.txt	1	1	0	2	90	euclidean	68.85	25.09	0.57	32317.43
8	8n_1	simHiC_countMatrix_8noise_10-19_23h12m59s.txt	simHiC_TADintervals_coords_8noise_10-19_23h12m59s.txt	1	1	0	2	90	euclidean	73.84	22.26	0.41	32359.99
12	12n_1	simHiC_countMatrix_1227180_10-26_18h34m41s.txt	simHiC_TADintervals_coords_12noise_10-26_18h34m41s.txt	1	1	0	2	90	euclidean	75.85	26.55	0.44	32409.96
16	16n_1	simHiC_countMatrix_1636240_10-26_18h35m39s.txt	simHiC_TADintervals_coords_16noise_10-26_18h35m39s.txt	1	1	0	2	90	euclidean	71.06	24.77	0.43	32457.89
20	20n_1	simHiC_countMatrix_20noise_10-21_19h30m07s.txt	simHiC_TADintervals_coords_20noise_10-21_19h30m07s.txt	1	1	0	2	90	euclidean	71.7	37.2	0.49	32521.05
4	4n_1	simHiC_countMatrix_4noise_10-19_23h11m57s.txt	simHiC_TADintervals_coords_4noise_10-19_23h11m57s.txt	1	1	0	2	95	euclidean	70.54	26.77	0.56	32569.55
8	8n_1	simHiC_countMatrix_8noise_10-19_23h12m59s.txt	simHiC_TADintervals_coords_8noise_10-19_23h12m59s.txt	1	1	0	2	95	euclidean	75.15	24.09	0.44	32613.88
12	12n_1	simHiC_countMatrix_1227180_10-26_18h34m41s.txt	simHiC_TADintervals_coords_12noise_10-26_18h34m41s.txt	1	1	0	2	95	euclidean	76.8	32.41	0.48	32669.64
16	16n_1	simHiC_countMatrix_1636240_10-26_18h35m39s.txt	simHiC_TADintervals_coords_16noise_10-26_18h35m39s.txt	1	1	0	2	95	euclidean	72.47	25.68	0.47	32718.99
20	20n_1	simHiC_countMatrix_20noise_10-21_19h30m07s.txt	simHiC_TADintervals_coords_20noise_10-21_19h30m07s.txt	1	1	0	2	95	euclidean	73.88	31.41	0.52	32776.08
4	4n_1	simHiC_countMatrix_4noise_10-19_23h11m57s.txt	simHiC_TADintervals_coords_4noise_10-19_23h11m57s.txt	1	1	0	2	100	euclidean	74.38	20.12	0.58	32817.5
8	8n_1	simHiC_countMatrix_8noise_10-19_23h12m59s.txt	simHiC_TADintervals_coords_8noise_10-19_23h12m59s.txt	1	1	0	2	100	euclidean	75.15	27.43	0.44	32865.1
12	12n_1	simHiC_countMatrix_1227180_10-26_18h34m41s.txt	simHiC_TADintervals_coords_12noise_10-26_18h34m41s.txt	1	1	0	2	100	euclidean	78.47	26.36	0.51	32915.3
16	16n_1	simHiC_countMatrix_1636240_10-26_18h35m39s.txt	simHiC_TADintervals_coords_16noise_10-26_18h35m39s.txt	1	1	0	2	100	euclidean	74.27	25.25	0.48	32964.34
20	20n_1	simHiC_countMatrix_20noise_10-21_19h30m07s.txt	simHiC_TADintervals_coords_20noise_10-21_19h30m07s.txt	1	1	0	2	100	euclidean	75.48	36.16	0.58	33026.23
4	4n_1	simHiC_countMatrix_4noise_10-19_23h11m57s.txt	simHiC_TADintervals_coords_4noise_10-19_23h11m57s.txt	1	1	0	2	105	euclidean	72.04	23.44	0.62	33071.12
8	8n_1	simHiC_countMatrix_8noise_10-19_23h12m59s.txt	simHiC_TADintervals_coords_8noise_10-19_23h12m59s.txt	1	1	0	2	105	euclidean	75.01	23.12	0.46	33114.39
12	12n_1	simHiC_countMatrix_1227180_10-26_18h34m41s.txt	simHiC_TADintervals_coords_12noise_10-26_18h34m41s.txt	1	1	0	2	105	euclidean	77.68	29.4	0.53	33167.44
16	16n_1	simHiC_countMatrix_1636240_10-26_18h35m39s.txt	simHiC_TADintervals_coords_16noise_10-26_18h35m39s.txt	1	1	0	2	105	euclidean	73.45	25.31	0.51	33216.21
20	20n_1	simHiC_countMatrix_20noise_10-21_19h30m07s.txt	simHiC_TADintervals_coords_20noise_10-21_19h30m07s.txt	1	1	0	2	105	euclidean	76.1	37.87	0.55	33280.31
4	4n_1	simHiC_countMatrix_4noise_10-19_23h11m57s.txt	simHiC_TADintervals_coords_4noise_10-19_23h11m57s.txt	1	1	0	2	110	euclidean	72.71	27.04	0.59	33328.4
8	8n_1	simHiC_countMatrix_8noise_10-19_23h12m59s.txt	simHiC_TADintervals_coords_8noise_10-19_23h12m59s.txt	1	1	0	2	110	euclidean	77.09	21.61	0.47	33370.39
12	12n_1	simHiC_countMatrix_1227180_10-26_18h34m41s.txt	simHiC_TADintervals_coords_12noise_10-26_18h34m41s.txt	1	1	0	2	110	euclidean	79.1	27.65	0.55	33421.14
16	16n_1	simHiC_countMatrix_1636240_10-26_18h35m39s.txt	simHiC_TADintervals_coords_16noise_10-26_18h35m39s.txt	1	1	0	2	110	euclidean	74.88	31.33	0.51	33475.8
20	20n_1	simHiC_countMatrix_20noise_10-21_19h30m07s.txt	simHiC_TADintervals_coords_20noise_10-21_19h30m07s.txt	1	1	0	2	110	euclidean	76.81	29.25	0.59	33531.39
4	4n_1	simHiC_countMatrix_4noise_10-19_23h11m57s.txt	simHiC_TADintervals_coords_4noise_10-19_23h11m57s.txt	1	1	0	2	115	euclidean	74.47	23.32	0.65	33576.23
8	8n_1	simHiC_countMatrix_8noise_10-19_23h12m59s.txt	simHiC_TADintervals_coords_8noise_10-19_23h12m59s.txt	1	1	0	2	115	euclidean	77.92	25.22	0.55	33621.93
12	12n_1	simHiC_countMatrix_1227180_10-26_18h34m41s.txt	simHiC_TADintervals_coords_12noise_10-26_18h34m41s.txt	1	1	0	2	115	euclidean	80.33	28.23	0.58	33673.76
16	16n_1	simHiC_countMatrix_1636240_10-26_18h35m39s.txt	simHiC_TADintervals_coords_16noise_10-26_18h35m39s.txt	1	1	0	2	115	euclidean	74.9	27.83	0.54	33725.03
20	20n_1	simHiC_countMatrix_20noise_10-21_19h30m07s.txt	simHiC_TADintervals_coords_20noise_10-21_19h30m07s.txt	1	1	0	2	115	euclidean	77.48	30.48	0.62	33781.22
4	4n_1	simHiC_countMatrix_4noise_10-19_23h11m57s.txt	simHiC_TADintervals_coords_4noise_10-19_23h11m57s.txt	1	1	0	2	120	euclidean	76.16	27.5	0.65	33829.77
8	8n_1	simHiC_countMatrix_8noise_10-19_23h12m59s.txt	simHiC_TADintervals_coords_8noise_10-19_23h12m59s.txt	1	1	0	2	120	euclidean	77.18	23.37	0.52	33873.25
12	12n_1	simHiC_countMatrix_1227180_10-26_18h34m41s.txt	simHiC_TADintervals_coords_12noise_10-26_18h34m41s.txt	1	1	0	2	120	euclidean	81.11	27.97	0.6	33924.52
16	16n_1	simHiC_countMatrix_1636240_10-26_18h35m39s.txt	simHiC_TADintervals_coords_16noise_10-26_18h35m39s.txt	1	1	0	2	120	euclidean	73.54	27.8	0.55	33975.84
20	20n_1	simHiC_countMatrix_20noise_10-21_19h30m07s.txt	simHiC_TADintervals_coords_20noise_10-21_19h30m07s.txt	1	1	0	2	120	euclidean	77.05	29.95	0.61	34031.85
4	4n_1	simHiC_countMatrix_4noise_10-19_23h11m57s.txt	simHiC_TADintervals_coords_4noise_10-19_23h11m57s.txt	1	1	0	2	125	euclidean	78.79	24.13	0.71	34077.4
8	8n_1	simHiC_countMatrix_8noise_10-19_23h12m59s.txt	simHiC_TADintervals_coords_8noise_10-19_23h12m59s.txt	1	1	0	2	125	euclidean	78.79	22.34	0.55	34120.29
12	12n_1	simHiC_countMatrix_1227180_10-26_18h34m41s.txt	simHiC_TADintervals_coords_12noise_10-26_18h34m41s.txt	1	1	0	2	125	euclidean	80.9	35.92	0.62	34179.78
16	16n_1	simHiC_countMatrix_1636240_10-26_18h35m39s.txt	simHiC_TADintervals_coords_16noise_10-26_18h35m39s.txt	1	1	0	2	125	euclidean	76.96	27.62	0.62	34231.12
20	20n_1	simHiC_countMatrix_20noise_10-21_19h30m07s.txt	simHiC_TADintervals_coords_20noise_10-21_19h30m07s.txt	1	1	0	2	125	euclidean	78.33	35.61	0.65	34292.66
4	4n_1	simHiC_countMatrix_4noise_10-19_23h11m57s.txt	simHiC_TADintervals_coords_4noise_10-19_23h11m57s.txt	1	1	0	2	130	euclidean	80.86	23.51	0.73	34337.82
8	8n_1	simHiC_countMatrix_8noise_10-19_23h12m59s.txt	simHiC_TADintervals_coords_8noise_10-19_23h12m59s.txt	1	1	0	2	130	euclidean	80.96	28.56	0.57	34386.75
12	12n_1	simHiC_countMatrix_1227180_10-26_18h34m41s.txt	simHiC_TADintervals_coords_12noise_10-26_18h34m41s.txt	1	1	0	2	130	euclidean	82.64	35.29	0.65	34445.64
16	16n_1	simHiC_countMatrix_1636240_10-26_18h35m39s.txt	simHiC_TADintervals_coords_16noise_10-26_18h35m39s.txt	1	1	0	2	130	euclidean	77.42	27.65	0.63	34496.81
20	20n_1	simHiC_countMatrix_20noise_10-21_19h30m07s.txt	simHiC_TADintervals_coords_20noise_10-21_19h30m07s.txt	1	1	0	2	130	euclidean	78.47	36.21	0.69	34559.38
4	4n_1	simHiC_countMatrix_4noise_10-19_23h11m57s.txt	simHiC_TADintervals_coords_4noise_10-19_23h11m57s.txt	1	1	0	2	135	euclidean	86.44	23.16	0.76	34603.96
8	8n_1	simHiC_countMatrix_8noise_10-19_23h12m59s.txt	simHiC_TADintervals_coords_8noise_10-19_23h12m59s.txt	1	1	0	2	135	euclidean	82.5	28.63	0.6	34652.69
12	12n_1	simHiC_countMatrix_1227180_10-26_18h34m41s.txt	simHiC_TADintervals_coords_12noise_10-26_18h34m41s.txt	1	1	0	2	135	euclidean	83.65	35.27	0.68	34711.6
16	16n_1	simHiC_countMatrix_1636240_10-26_18h35m39s.txt	simHiC_TADintervals_coords_16noise_10-26_18h35m39s.txt	1	1	0	2	135	euclidean	77.87	27.94	0.66	34763.2
20	20n_1	simHiC_countMatrix_20noise_10-21_19h30m07s.txt	simHiC_TADintervals_coords_20noise_10-21_19h30m07s.txt	1	1	0	2	135	euclidean	80.14	36.54	0.73	34826.02
4	4n_1	simHiC_countMatrix_4noise_10-19_23h11m57s.txt	simHiC_TADintervals_coords_4noise_10-19_23h11m57s.txt	1	1	0	2	140	euclidean	84.97	23.87	0.8	34871.66
8	8n_1	simHiC_countMatrix_8noise_10-19_23h12m59s.txt	simHiC_TADintervals_coords_8noise_10-19_23h12m59s.txt	1	1	0	2	140	euclidean	82.39	29.54	0.65	34921.52
12	12n_1	simHiC_countMatrix_1227180_10-26_18h34m41s.txt	simHiC_TADintervals_coords_12noise_10-26_18h34m41s.txt	1	1	0	2	140	euclidean	84.21	36.24	0.74	34981.74
16	16n_1	simHiC_countMatrix_1636240_10-26_18h35m39s.txt	simHiC_TADintervals_coords_16noise_10-26_18h35m39s.txt	1	1	0	2	140	euclidean	76.98	28.97	0.71	35034.32
20	20n_1	simHiC_countMatrix_20noise_10-21_19h30m07s.txt	simHiC_TADintervals_coords_20noise_10-21_19h30m07s.txt	1	1	0	2	140	euclidean	80.46	37.55	0.77	35098.14
4	4n_1	simHiC_countMatrix_4noise_10-19_23h11m57s.txt	simHiC_TADintervals_coords_4noise_10-19_23h11m57s.txt	1	1	0	2	145	euclidean	88.26	24.53	0.85	35144.07
8	8n_1	simHiC_countMatrix_8noise_10-19_23h12m59s.txt	simHiC_TADintervals_coords_8noise_10-19_23h12m59s.txt	1	1	0	2	145	euclidean	82.87	29.56	0.62	35193.48
12	12n_1	simHiC_countMatrix_1227180_10-26_18h34m41s.txt	simHiC_TADintervals_coords_12noise_10-26_18h34m41s.txt	1	1	0	2	145	euclidean	85.68	36.7	0.74	35253.97
16	16n_1	simHiC_countMatrix_1636240_10-26_18h35m39s.txt	simHiC_TADintervals_coords_16noise_10-26_18h35m39s.txt	1	1	0	2	145	euclidean	77.42	29.11	0.71	35306.7
20	20n_1	simHiC_countMatrix_20noise_10-21_19h30m07s.txt	simHiC_TADintervals_coords_20noise_10-21_19h30m07s.txt	1	1	0	2	145	euclidean	79.83	37.63	0.77	35370.57
4	4n_1	simHiC_countMatrix_4noise_10-19_23h11m57s.txt	simHiC_TADintervals_coords_4noise_10-19_23h11m57s.txt	1	1	0	2	150	euclidean	86.01	24.56	0.86	35416.44
8	8n_1	simHiC_countMatrix_8noise_10-19_23h12m59s.txt	simHiC_TADintervals_coords_8noise_10-19_23h12m59s.txt	1	1	0	2	150	euclidean	82.75	29.92	0.64	35466.51
12	12n_1	simHiC_countMatrix_1227180_10-26_18h34m41s.txt	simHiC_TADintervals_coords_12noise_10-26_18h34m41s.txt	1	1	0	2	150	euclidean	84.64	36.93	0.77	35527.08
16	16n_1	simHiC_countMatrix_1636240_10-26_18h35m39s.txt	simHiC_TADintervals_coords_16noise_10-26_18h35m39s.txt	1	1	0	2	150	euclidean	76.71	29.48	0.71	35580.87
20	20n_1	simHiC_countMatrix_20noise_10-21_19h30m07s.txt	simHiC_TADintervals_coords_20noise_10-21_19h30m07s.txt	1	1	0	2	150	euclidean	80.82	38.04	0.79	35645.07
4	4n_1	simHiC_countMatrix_4noise_10-19_23h11m57s.txt	simHiC_TADintervals_coords_4noise_10-19_23h11m57s.txt	1	1	0	2	155	euclidean	86.26	24.94	0.9	35691.26
8	8n_1	simHiC_countMatrix_8noise_10-19_23h12m59s.txt	simHiC_TADintervals_coords_8noise_10-19_23h12m59s.txt	1	1	0	2	155	euclidean	84.17	30.27	0.68	35741.69
12	12n_1	simHiC_countMatrix_1227180_10-26_18h34m41s.txt	simHiC_TADintervals_coords_12noise_10-26_18h34m41s.txt	1	1	0	2	155	euclidean	85.42	37.01	0.8	35802.32
16	16n_1	simHiC_countMatrix_1636240_10-26_18h35m39s.txt	simHiC_TADintervals_coords_16noise_10-26_18h35m39s.txt	1	1	0	2	155	euclidean	77.82	29.82	0.77	35856.36
20	20n_1	simHiC_countMatrix_20noise_10-21_19h30m07s.txt	simHiC_TADintervals_coords_20noise_10-21_19h30m07s.txt	1	1	0	2	155	euclidean	82.76	38.5	0.83	35921.74
4	4n_1	simHiC_countMatrix_4noise_10-19_23h11m57s.txt	simHiC_TADintervals_coords_4noise_10-19_23h11m57s.txt	1	1	0	2	160	euclidean	86.24	24.83	0.92	35968.33
8	8n_1	simHiC_countMatrix_8noise_10-19_23h12m59s.txt	simHiC_TADintervals_coords_8noise_10-19_23h12m59s.txt	1	1	0	2	160	euclidean	83.88	30.35	0.72	36018.9
12	12n_1	simHiC_countMatrix_1227180_10-26_18h34m41s.txt	simHiC_TADintervals_coords_12noise_10-26_18h34m41s.txt	1	1	0	2	160	euclidean	85.01	37.38	0.81	36080.05
16	16n_1	simHiC_countMatrix_1636240_10-26_18h35m39s.txt	simHiC_TADintervals_coords_16noise_10-26_18h35m39s.txt	1	1	0	2	160	euclidean	79.21	29.78	0.75	36134.14
20	20n_1	simHiC_countMatrix_20noise_10-21_19h30m07s.txt	simHiC_TADintervals_coords_20noise_10-21_19h30m07s.txt	1	1	0	2	160	euclidean	82.36	38.3	0.83	36199.07
4	4n_1	simHiC_countMatrix_4noise_10-19_23h11m57s.txt	simHiC_TADintervals_coords_4noise_10-19_23h11m57s.txt	1	1	0	2	165	euclidean	86.97	25.47	1.0	36246.5
8	8n_1	simHiC_countMatrix_8noise_10-19_23h12m59s.txt	simHiC_TADintervals_coords_8noise_10-19_23h12m59s.txt	1	1	0	2	165	euclidean	84.27	30.63	0.79	36297.48
12	12n_1	simHiC_countMatrix_1227180_10-26_18h34m41s.txt	simHiC_TADintervals_coords_12noise_10-26_18h34m41s.txt	1	1	0	2	165	euclidean	85.66	37.51	0.86	36358.72
16	16n_1	simHiC_countMatrix_1636240_10-26_18h35m39s.txt	simHiC_TADintervals_coords_16noise_10-26_18h35m39s.txt	1	1	0	2	165	euclidean	80.8	30.43	0.85	36412.88
20	20n_1	simHiC_countMatrix_20noise_10-21_19h30m07s.txt	simHiC_TADintervals_coords_20noise_10-21_19h30m07s.txt	1	1	0	2	165	euclidean	82.94	38.72	0.9	36478.52
4	4n_1	simHiC_countMatrix_4noise_10-19_23h11m57s.txt	simHiC_TADintervals_coords_4noise_10-19_23h11m57s.txt	1	1	0	2	170	euclidean	86.0	25.52	0.94	36525.44
8	8n_1	simHiC_countMatrix_8noise_10-19_23h12m59s.txt	simHiC_TADintervals_coords_8noise_10-19_23h12m59s.txt	1	1	0	2	170	euclidean	83.38	30.8	0.74	36576.64
12	12n_1	simHiC_countMatrix_1227180_10-26_18h34m41s.txt	simHiC_TADintervals_coords_12noise_10-26_18h34m41s.txt	1	1	0	2	170	euclidean	86.3	37.92	0.84	36637.97
16	16n_1	simHiC_countMatrix_1636240_10-26_18h35m39s.txt	simHiC_TADintervals_coords_16noise_10-26_18h35m39s.txt	1	1	0	2	170	euclidean	79.92	30.65	0.81	36692.06
20	20n_1	simHiC_countMatrix_20noise_10-21_19h30m07s.txt	simHiC_TADintervals_coords_20noise_10-21_19h30m07s.txt	1	1	0	2	170	euclidean	80.39	39.6	0.88	36757.38
4	4n_1	simHiC_countMatrix_4noise_10-19_23h11m57s.txt	simHiC_TADintervals_coords_4noise_10-19_23h11m57s.txt	1	1	0	2	175	euclidean	86.79	26.46	1.04	36806.33
8	8n_1	simHiC_countMatrix_8noise_10-19_23h12m59s.txt	simHiC_TADintervals_coords_8noise_10-19_23h12m59s.txt	1	1	0	2	175	euclidean	84.96	30.99	0.81	36857.48
12	12n_1	simHiC_countMatrix_1227180_10-26_18h34m41s.txt	simHiC_TADintervals_coords_12noise_10-26_18h34m41s.txt	1	1	0	2	175	euclidean	83.54	38.45	0.96	36919.79
16	16n_1	simHiC_countMatrix_1636240_10-26_18h35m39s.txt	simHiC_TADintervals_coords_16noise_10-26_18h35m39s.txt	1	1	0	2	175	euclidean	81.84	31.14	0.9	36974.89
20	20n_1	simHiC_countMatrix_20noise_10-21_19h30m07s.txt	simHiC_TADintervals_coords_20noise_10-21_19h30m07s.txt	1	1	0	2	175	euclidean	81.7	39.5	0.93	37041.17
4	4n_1	simHiC_countMatrix_4noise_10-19_23h11m57s.txt	simHiC_TADintervals_coords_4noise_10-19_23h11m57s.txt	1	1	0	2	180	euclidean	87.13	25.45	1.03	37088.01
8	8n_1	simHiC_countMatrix_8noise_10-19_23h12m59s.txt	simHiC_TADintervals_coords_8noise_10-19_23h12m59s.txt	1	1	0	2	180	euclidean	85.08	31.18	0.82	37139.39
12	12n_1	simHiC_countMatrix_1227180_10-26_18h34m41s.txt	simHiC_TADintervals_coords_12noise_10-26_18h34m41s.txt	1	1	0	2	180	euclidean	84.12	38.04	0.93	37201.19
16	16n_1	simHiC_countMatrix_1636240_10-26_18h35m39s.txt	simHiC_TADintervals_coords_16noise_10-26_18h35m39s.txt	1	1	0	2	180	euclidean	82.3	30.4	0.88	37255.37
20	20n_1	simHiC_countMatrix_20noise_10-21_19h30m07s.txt	simHiC_TADintervals_coords_20noise_10-21_19h30m07s.txt	1	1	0	2	180	euclidean	81.54	39.71	0.96	37321.54
4	4n_1	simHiC_countMatrix_4noise_10-19_23h11m57s.txt	simHiC_TADintervals_coords_4noise_10-19_23h11m57s.txt	1	1	0	2	185	euclidean	86.37	25.98	1.11	37369.45
8	8n_1	simHiC_countMatrix_8noise_10-19_23h12m59s.txt	simHiC_TADintervals_coords_8noise_10-19_23h12m59s.txt	1	1	0	2	185	euclidean	86.14	31.35	0.87	37421.63
12	12n_1	simHiC_countMatrix_1227180_10-26_18h34m41s.txt	simHiC_TADintervals_coords_12noise_10-26_18h34m41s.txt	1	1	0	2	185	euclidean	84.93	38.75	1.0	37484.19
16	16n_1	simHiC_countMatrix_1636240_10-26_18h35m39s.txt	simHiC_TADintervals_coords_16noise_10-26_18h35m39s.txt	1	1	0	2	185	euclidean	83.61	31.12	0.93	37539.13
20	20n_1	simHiC_countMatrix_20noise_10-21_19h30m07s.txt	simHiC_TADintervals_coords_20noise_10-21_19h30m07s.txt	1	1	0	2	185	euclidean	82.44	39.59	1.02	37604.76
4	4n_1	simHiC_countMatrix_4noise_10-19_23h11m57s.txt	simHiC_TADintervals_coords_4noise_10-19_23h11m57s.txt	1	1	0	2	190	euclidean	85.77	26.52	1.1	37652.9
8	8n_1	simHiC_countMatrix_8noise_10-19_23h12m59s.txt	simHiC_TADintervals_coords_8noise_10-19_23h12m59s.txt	1	1	0	2	190	euclidean	86.47	32.1	0.86	37705.78
12	12n_1	simHiC_countMatrix_1227180_10-26_18h34m41s.txt	simHiC_TADintervals_coords_12noise_10-26_18h34m41s.txt	1	1	0	2	190	euclidean	84.39	39.11	0.97	37768.74
16	16n_1	simHiC_countMatrix_1636240_10-26_18h35m39s.txt	simHiC_TADintervals_coords_16noise_10-26_18h35m39s.txt	1	1	0	2	190	euclidean	83.42	31.59	0.91	37824.22
20	20n_1	simHiC_countMatrix_20noise_10-21_19h30m07s.txt	simHiC_TADintervals_coords_20noise_10-21_19h30m07s.txt	1	1	0	2	190	euclidean	83.6	40.3	0.97	37890.94
4	4n_1	simHiC_countMatrix_4noise_10-19_23h11m57s.txt	simHiC_TADintervals_coords_4noise_10-19_23h11m57s.txt	1	1	0	2	195	euclidean	87.06	27.04	1.17	37939.52
8	8n_1	simHiC_countMatrix_8noise_10-19_23h12m59s.txt	simHiC_TADintervals_coords_8noise_10-19_23h12m59s.txt	1	1	0	2	195	euclidean	87.35	32.08	0.9	37991.85
12	12n_1	simHiC_countMatrix_1227180_10-26_18h34m41s.txt	simHiC_TADintervals_coords_12noise_10-26_18h34m41s.txt	1	1	0	2	195	euclidean	84.39	39.07	1.04	38054.31
16	16n_1	simHiC_countMatrix_1636240_10-26_18h35m39s.txt	simHiC_TADintervals_coords_16noise_10-26_18h35m39s.txt	1	1	0	2	195	euclidean	82.95	31.56	0.96	38109.16
20	20n_1	simHiC_countMatrix_20noise_10-21_19h30m07s.txt	simHiC_TADintervals_coords_20noise_10-21_19h30m07s.txt	1	1	0	2	195	euclidean	84.84	40.96	1.08	38176.0
4	4n_1	simHiC_countMatrix_4noise_10-19_23h11m57s.txt	simHiC_TADintervals_coords_4noise_10-19_23h11m57s.txt	1	1	0	2	200	euclidean	85.61	26.92	1.19	38224.68
8	8n_1	simHiC_countMatrix_8noise_10-19_23h12m59s.txt	simHiC_TADintervals_coords_8noise_10-19_23h12m59s.txt	1	1	0	2	200	euclidean	87.84	32.45	0.93	38277.59
12	12n_1	simHiC_countMatrix_1227180_10-26_18h34m41s.txt	simHiC_TADintervals_coords_12noise_10-26_18h34m41s.txt	1	1	0	2	200	euclidean	84.31	39.77	1.04	38340.93
16	16n_1	simHiC_countMatrix_1636240_10-26_18h35m39s.txt	simHiC_TADintervals_coords_16noise_10-26_18h35m39s.txt	1	1	0	2	200	euclidean	82.61	32.17	0.98	38396.85
20	20n_1	simHiC_countMatrix_20noise_10-21_19h30m07s.txt	simHiC_TADintervals_coords_20noise_10-21_19h30m07s.txt	1	1	0	2	200	euclidean	83.95	40.96	1.08	38464.29
4	4n_1	simHiC_countMatrix_4noise_10-19_23h11m57s.txt	simHiC_TADintervals_coords_4noise_10-19_23h11m57s.txt	1	1	0	2	205	euclidean	84.1	27.46	1.23	38513.57
8	8n_1	simHiC_countMatrix_8noise_10-19_23h12m59s.txt	simHiC_TADintervals_coords_8noise_10-19_23h12m59s.txt	1	1	0	2	205	euclidean	87.76	32.75	0.97	38567.11
12	12n_1	simHiC_countMatrix_1227180_10-26_18h34m41s.txt	simHiC_TADintervals_coords_12noise_10-26_18h34m41s.txt	1	1	0	2	205	euclidean	86.89	39.8	1.09	38630.84
16	16n_1	simHiC_countMatrix_1636240_10-26_18h35m39s.txt	simHiC_TADintervals_coords_16noise_10-26_18h35m39s.txt	1	1	0	2	205	euclidean	82.32	32.36	1.04	38687.12
20	20n_1	simHiC_countMatrix_20noise_10-21_19h30m07s.txt	simHiC_TADintervals_coords_20noise_10-21_19h30m07s.txt	1	1	0	2	205	euclidean	84.07	41.68	1.15	38755.21
4	4n_1	simHiC_countMatrix_4noise_10-19_23h11m57s.txt	simHiC_TADintervals_coords_4noise_10-19_23h11m57s.txt	1	1	0	2	210	euclidean	85.12	27.47	1.27	38804.87
8	8n_1	simHiC_countMatrix_8noise_10-19_23h12m59s.txt	simHiC_TADintervals_coords_8noise_10-19_23h12m59s.txt	1	1	0	2	210	euclidean	90.0	32.64	1.0	38858.05
12	12n_1	simHiC_countMatrix_1227180_10-26_18h34m41s.txt	simHiC_TADintervals_coords_12noise_10-26_18h34m41s.txt	1	1	0	2	210	euclidean	85.81	40.34	1.1	38922.69
16	16n_1	simHiC_countMatrix_1636240_10-26_18h35m39s.txt	simHiC_TADintervals_coords_16noise_10-26_18h35m39s.txt	1	1	0	2	210	euclidean	81.79	32.57	1.04	38979.52
20	20n_1	simHiC_countMatrix_20noise_10-21_19h30m07s.txt	simHiC_TADintervals_coords_20noise_10-21_19h30m07s.txt	1	1	0	2	210	euclidean	84.16	41.5	1.15	39047.48
4	4n_1	simHiC_countMatrix_4noise_10-19_23h11m57s.txt	simHiC_TADintervals_coords_4noise_10-19_23h11m57s.txt	1	1	0	2	215	euclidean	85.2	27.61	1.33	39097.11
8	8n_1	simHiC_countMatrix_8noise_10-19_23h12m59s.txt	simHiC_TADintervals_coords_8noise_10-19_23h12m59s.txt	1	1	0	2	215	euclidean	87.67	33.17	1.05	39150.78
12	12n_1	simHiC_countMatrix_1227180_10-26_18h34m41s.txt	simHiC_TADintervals_coords_12noise_10-26_18h34m41s.txt	1	1	0	2	215	euclidean	86.4	40.73	1.14	39215.49
16	16n_1	simHiC_countMatrix_1636240_10-26_18h35m39s.txt	simHiC_TADintervals_coords_16noise_10-26_18h35m39s.txt	1	1	0	2	215	euclidean	81.79	33.0	1.07	39272.64
20	20n_1	simHiC_countMatrix_20noise_10-21_19h30m07s.txt	simHiC_TADintervals_coords_20noise_10-21_19h30m07s.txt	1	1	0	2	215	euclidean	83.61	42.35	1.18	39342.02
4	4n_1	simHiC_countMatrix_4noise_10-19_23h11m57s.txt	simHiC_TADintervals_coords_4noise_10-19_23h11m57s.txt	1	1	0	2	220	euclidean	83.92	27.72	1.33	39391.67
8	8n_1	simHiC_countMatrix_8noise_10-19_23h12m59s.txt	simHiC_TADintervals_coords_8noise_10-19_23h12m59s.txt	1	1	0	2	220	euclidean	89.02	33.57	1.04	39445.81
12	12n_1	simHiC_countMatrix_1227180_10-26_18h34m41s.txt	simHiC_TADintervals_coords_12noise_10-26_18h34m41s.txt	1	1	0	2	220	euclidean	85.88	40.68	1.13	39510.51
16	16n_1	simHiC_countMatrix_1636240_10-26_18h35m39s.txt	simHiC_TADintervals_coords_16noise_10-26_18h35m39s.txt	1	1	0	2	220	euclidean	84.33	33.2	1.1	39568.01
20	20n_1	simHiC_countMatrix_20noise_10-21_19h30m07s.txt	simHiC_TADintervals_coords_20noise_10-21_19h30m07s.txt	1	1	0	2	220	euclidean	84.93	42.14	1.18	39636.87
4	4n_1	simHiC_countMatrix_4noise_10-19_23h11m57s.txt	simHiC_TADintervals_coords_4noise_10-19_23h11m57s.txt	1	1	0	2	225	euclidean	84.7	28.49	1.34	39687.48
8	8n_1	simHiC_countMatrix_8noise_10-19_23h12m59s.txt	simHiC_TADintervals_coords_8noise_10-19_23h12m59s.txt	1	1	0	2	225	euclidean	90.06	33.79	1.05	39741.54
12	12n_1	simHiC_countMatrix_1227180_10-26_18h34m41s.txt	simHiC_TADintervals_coords_12noise_10-26_18h34m41s.txt	1	1	0	2	225	euclidean	85.23	41.21	1.17	39807.37
16	16n_1	simHiC_countMatrix_1636240_10-26_18h35m39s.txt	simHiC_TADintervals_coords_16noise_10-26_18h35m39s.txt	1	1	0	2	225	euclidean	83.89	34.04	1.13	39865.53
20	20n_1	simHiC_countMatrix_20noise_10-21_19h30m07s.txt	simHiC_TADintervals_coords_20noise_10-21_19h30m07s.txt	1	1	0	2	225	euclidean	84.63	42.57	1.23	39934.73
4	4n_1	simHiC_countMatrix_4noise_10-19_23h11m57s.txt	simHiC_TADintervals_coords_4noise_10-19_23h11m57s.txt	1	1	0	2	230	euclidean	84.52	28.0	1.36	39984.94
8	8n_1	simHiC_countMatrix_8noise_10-19_23h12m59s.txt	simHiC_TADintervals_coords_8noise_10-19_23h12m59s.txt	1	1	0	2	230	euclidean	89.01	33.97	1.09	40039.36
12	12n_1	simHiC_countMatrix_1227180_10-26_18h34m41s.txt	simHiC_TADintervals_coords_12noise_10-26_18h34m41s.txt	1	1	0	2	230	euclidean	85.33	41.56	1.18	40104.55
16	16n_1	simHiC_countMatrix_1636240_10-26_18h35m39s.txt	simHiC_TADintervals_coords_16noise_10-26_18h35m39s.txt	1	1	0	2	230	euclidean	82.5	33.74	1.11	40162.42
20	20n_1	simHiC_countMatrix_20noise_10-21_19h30m07s.txt	simHiC_TADintervals_coords_20noise_10-21_19h30m07s.txt	1	1	0	2	230	euclidean	84.71	43.49	1.24	40232.3
4	4n_1	simHiC_countMatrix_4noise_10-19_23h11m57s.txt	simHiC_TADintervals_coords_4noise_10-19_23h11m57s.txt	1	1	0	2	235	euclidean	85.35	28.49	1.43	40282.54
8	8n_1	simHiC_countMatrix_8noise_10-19_23h12m59s.txt	simHiC_TADintervals_coords_8noise_10-19_23h12m59s.txt	1	1	0	2	235	euclidean	88.15	33.89	1.13	40337.4
12	12n_1	simHiC_countMatrix_1227180_10-26_18h34m41s.txt	simHiC_TADintervals_coords_12noise_10-26_18h34m41s.txt	1	1	0	2	235	euclidean	86.0	41.28	1.23	40402.64
16	16n_1	simHiC_countMatrix_1636240_10-26_18h35m39s.txt	simHiC_TADintervals_coords_16noise_10-26_18h35m39s.txt	1	1	0	2	235	euclidean	84.39	33.98	1.15	40460.77
20	20n_1	simHiC_countMatrix_20noise_10-21_19h30m07s.txt	simHiC_TADintervals_coords_20noise_10-21_19h30m07s.txt	1	1	0	2	235	euclidean	83.16	42.91	1.27	40530.24
4	4n_1	simHiC_countMatrix_4noise_10-19_23h11m57s.txt	simHiC_TADintervals_coords_4noise_10-19_23h11m57s.txt	1	1	0	2	240	euclidean	84.83	28.96	1.42	40581.47
8	8n_1	simHiC_countMatrix_8noise_10-19_23h12m59s.txt	simHiC_TADintervals_coords_8noise_10-19_23h12m59s.txt	1	1	0	2	240	euclidean	88.26	34.67	1.1	40636.36
12	12n_1	simHiC_countMatrix_1227180_10-26_18h34m41s.txt	simHiC_TADintervals_coords_12noise_10-26_18h34m41s.txt	1	1	0	2	240	euclidean	86.48	41.69	1.27	40701.79
16	16n_1	simHiC_countMatrix_1636240_10-26_18h35m39s.txt	simHiC_TADintervals_coords_16noise_10-26_18h35m39s.txt	1	1	0	2	240	euclidean	84.55	34.36	1.18	40760.3
20	20n_1	simHiC_countMatrix_20noise_10-21_19h30m07s.txt	simHiC_TADintervals_coords_20noise_10-21_19h30m07s.txt	1	1	0	2	240	euclidean	84.61	43.16	1.24	40830.78
4	4n_1	simHiC_countMatrix_4noise_10-19_23h11m57s.txt	simHiC_TADintervals_coords_4noise_10-19_23h11m57s.txt	1	1	0	2	245	euclidean	87.51	28.87	1.47	40881.62
8	8n_1	simHiC_countMatrix_8noise_10-19_23h12m59s.txt	simHiC_TADintervals_coords_8noise_10-19_23h12m59s.txt	1	1	0	2	245	euclidean	88.56	34.44	1.15	40936.64
12	12n_1	simHiC_countMatrix_1227180_10-26_18h34m41s.txt	simHiC_TADintervals_coords_12noise_10-26_18h34m41s.txt	1	1	0	2	245	euclidean	87.34	42.17	1.3	41002.85
16	16n_1	simHiC_countMatrix_1636240_10-26_18h35m39s.txt	simHiC_TADintervals_coords_16noise_10-26_18h35m39s.txt	1	1	0	2	245	euclidean	84.94	34.42	1.2	41061.74
20	20n_1	simHiC_countMatrix_20noise_10-21_19h30m07s.txt	simHiC_TADintervals_coords_20noise_10-21_19h30m07s.txt	1	1	0	2	245	euclidean	83.84	44.2	1.35	41132.66
4	4n_1	simHiC_countMatrix_4noise_10-19_23h11m57s.txt	simHiC_TADintervals_coords_4noise_10-19_23h11m57s.txt	1	1	0	2	250	euclidean	87.67	29.19	1.49	41183.88
8	8n_1	simHiC_countMatrix_8noise_10-19_23h12m59s.txt	simHiC_TADintervals_coords_8noise_10-19_23h12m59s.txt	1	1	0	2	250	euclidean	89.24	34.91	1.15	41239.34
12	12n_1	simHiC_countMatrix_1227180_10-26_18h34m41s.txt	simHiC_TADintervals_coords_12noise_10-26_18h34m41s.txt	1	1	0	2	250	euclidean	87.08	42.69	1.26	41306.48
16	16n_1	simHiC_countMatrix_1636240_10-26_18h35m39s.txt	simHiC_TADintervals_coords_16noise_10-26_18h35m39s.txt	1	1	0	2	250	euclidean	84.31	34.86	1.22	41365.2
20	20n_1	simHiC_countMatrix_20noise_10-21_19h30m07s.txt	simHiC_TADintervals_coords_20noise_10-21_19h30m07s.txt	1	1	0	2	250	euclidean	84.48	43.8	1.35	41435.47
4	4n_1	simHiC_countMatrix_4noise_10-19_23h11m57s.txt	simHiC_TADintervals_coords_4noise_10-19_23h11m57s.txt	1	1	0	2	255	euclidean	88.16	30.02	1.54	41487.97
8	8n_1	simHiC_countMatrix_8noise_10-19_23h12m59s.txt	simHiC_TADintervals_coords_8noise_10-19_23h12m59s.txt	1	1	0	2	255	euclidean	88.4	35.22	1.18	41543.79
12	12n_1	simHiC_countMatrix_1227180_10-26_18h34m41s.txt	simHiC_TADintervals_coords_12noise_10-26_18h34m41s.txt	1	1	0	2	255	euclidean	87.01	42.99	1.29	41611.13
16	16n_1	simHiC_countMatrix_1636240_10-26_18h35m39s.txt	simHiC_TADintervals_coords_16noise_10-26_18h35m39s.txt	1	1	0	2	255	euclidean	84.75	35.22	1.3	41670.93
20	20n_1	simHiC_countMatrix_20noise_10-21_19h30m07s.txt	simHiC_TADintervals_coords_20noise_10-21_19h30m07s.txt	1	1	0	2	255	euclidean	84.26	44.36	1.4	41742.31
4	4n_1	simHiC_countMatrix_4noise_10-19_23h11m57s.txt	simHiC_TADintervals_coords_4noise_10-19_23h11m57s.txt	1	1	0	2	260	euclidean	87.89	30.13	1.7	41794.83
8	8n_1	simHiC_countMatrix_8noise_10-19_23h12m59s.txt	simHiC_TADintervals_coords_8noise_10-19_23h12m59s.txt	1	1	0	2	260	euclidean	88.81	35.02	1.2	41850.52
12	12n_1	simHiC_countMatrix_1227180_10-26_18h34m41s.txt	simHiC_TADintervals_coords_12noise_10-26_18h34m41s.txt	1	1	0	2	260	euclidean	86.75	43.14	1.33	41917.71
16	16n_1	simHiC_countMatrix_1636240_10-26_18h35m39s.txt	simHiC_TADintervals_coords_16noise_10-26_18h35m39s.txt	1	1	0	2	260	euclidean	86.25	34.93	1.33	41976.58
20	20n_1	simHiC_countMatrix_20noise_10-21_19h30m07s.txt	simHiC_TADintervals_coords_20noise_10-21_19h30m07s.txt	1	1	0	2	260	euclidean	84.38	44.6	1.41	42047.65
4	4n_1	simHiC_countMatrix_4noise_10-19_23h11m57s.txt	simHiC_TADintervals_coords_4noise_10-19_23h11m57s.txt	1	1	0	2	265	euclidean	88.01	29.83	1.56	42099.74
8	8n_1	simHiC_countMatrix_8noise_10-19_23h12m59s.txt	simHiC_TADintervals_coords_8noise_10-19_23h12m59s.txt	1	1	0	2	265	euclidean	89.09	35.3	1.24	42155.68
12	12n_1	simHiC_countMatrix_1227180_10-26_18h34m41s.txt	simHiC_TADintervals_coords_12noise_10-26_18h34m41s.txt	1	1	0	2	265	euclidean	85.99	43.78	1.38	42223.52
16	16n_1	simHiC_countMatrix_1636240_10-26_18h35m39s.txt	simHiC_TADintervals_coords_16noise_10-26_18h35m39s.txt	1	1	0	2	265	euclidean	85.55	35.61	1.29	42283.39
20	20n_1	simHiC_countMatrix_20noise_10-21_19h30m07s.txt	simHiC_TADintervals_coords_20noise_10-21_19h30m07s.txt	1	1	0	2	265	euclidean	83.97	45.14	1.39	42355.07
4	4n_1	simHiC_countMatrix_4noise_10-19_23h11m57s.txt	simHiC_TADintervals_coords_4noise_10-19_23h11m57s.txt	1	1	0	2	270	euclidean	88.35	30.51	1.64	42407.86
8	8n_1	simHiC_countMatrix_8noise_10-19_23h12m59s.txt	simHiC_TADintervals_coords_8noise_10-19_23h12m59s.txt	1	1	0	2	270	euclidean	88.52	35.49	1.26	42463.75
12	12n_1	simHiC_countMatrix_1227180_10-26_18h34m41s.txt	simHiC_TADintervals_coords_12noise_10-26_18h34m41s.txt	1	1	0	2	270	euclidean	87.06	43.21	1.41	42531.06
16	16n_1	simHiC_countMatrix_1636240_10-26_18h35m39s.txt	simHiC_TADintervals_coords_16noise_10-26_18h35m39s.txt	1	1	0	2	270	euclidean	84.99	35.61	1.37	42591.18
20	20n_1	simHiC_countMatrix_20noise_10-21_19h30m07s.txt	simHiC_TADintervals_coords_20noise_10-21_19h30m07s.txt	1	1	0	2	270	euclidean	83.86	45.12	1.49	42663.42
4	4n_1	simHiC_countMatrix_4noise_10-19_23h11m57s.txt	simHiC_TADintervals_coords_4noise_10-19_23h11m57s.txt	1	1	0	2	275	euclidean	87.5	30.43	1.63	42716.14
8	8n_1	simHiC_countMatrix_8noise_10-19_23h12m59s.txt	simHiC_TADintervals_coords_8noise_10-19_23h12m59s.txt	1	1	0	2	275	euclidean	88.07	35.85	1.28	42772.75
12	12n_1	simHiC_countMatrix_1227180_10-26_18h34m41s.txt	simHiC_TADintervals_coords_12noise_10-26_18h34m41s.txt	1	1	0	2	275	euclidean	86.23	44.13	1.42	42841.36
16	16n_1	simHiC_countMatrix_1636240_10-26_18h35m39s.txt	simHiC_TADintervals_coords_16noise_10-26_18h35m39s.txt	1	1	0	2	275	euclidean	85.07	36.06	1.36	42901.33
20	20n_1	simHiC_countMatrix_20noise_10-21_19h30m07s.txt	simHiC_TADintervals_coords_20noise_10-21_19h30m07s.txt	1	1	0	2	275	euclidean	84.6	45.65	1.47	42973.6
4	4n_1	simHiC_countMatrix_4noise_10-19_23h11m57s.txt	simHiC_TADintervals_coords_4noise_10-19_23h11m57s.txt	1	1	0	2	280	euclidean	87.48	30.75	1.63	43026.52
8	8n_1	simHiC_countMatrix_8noise_10-19_23h12m59s.txt	simHiC_TADintervals_coords_8noise_10-19_23h12m59s.txt	1	1	0	2	280	euclidean	89.45	35.46	1.25	43082.67
12	12n_1	simHiC_countMatrix_1227180_10-26_18h34m41s.txt	simHiC_TADintervals_coords_12noise_10-26_18h34m41s.txt	1	1	0	2	280	euclidean	86.79	43.88	1.45	43150.62
16	16n_1	simHiC_countMatrix_1636240_10-26_18h35m39s.txt	simHiC_TADintervals_coords_16noise_10-26_18h35m39s.txt	1	1	0	2	280	euclidean	86.04	36.63	1.35	43211.53
20	20n_1	simHiC_countMatrix_20noise_10-21_19h30m07s.txt	simHiC_TADintervals_coords_20noise_10-21_19h30m07s.txt	1	1	0	2	280	euclidean	85.34	46.09	1.51	43284.55
4	4n_1	simHiC_countMatrix_4noise_10-19_23h11m57s.txt	simHiC_TADintervals_coords_4noise_10-19_23h11m57s.txt	1	1	0	2	285	euclidean	88.71	30.8	1.68	43337.49
8	8n_1	simHiC_countMatrix_8noise_10-19_23h12m59s.txt	simHiC_TADintervals_coords_8noise_10-19_23h12m59s.txt	1	1	0	2	285	euclidean	87.95	35.94	1.3	43393.99
12	12n_1	simHiC_countMatrix_1227180_10-26_18h34m41s.txt	simHiC_TADintervals_coords_12noise_10-26_18h34m41s.txt	1	1	0	2	285	euclidean	86.17	44.47	1.47	43462.73
16	16n_1	simHiC_countMatrix_1636240_10-26_18h35m39s.txt	simHiC_TADintervals_coords_16noise_10-26_18h35m39s.txt	1	1	0	2	285	euclidean	85.44	36.53	1.39	43523.96
20	20n_1	simHiC_countMatrix_20noise_10-21_19h30m07s.txt	simHiC_TADintervals_coords_20noise_10-21_19h30m07s.txt	1	1	0	2	285	euclidean	86.13	45.82	1.57	43597.06
4	4n_1	simHiC_countMatrix_4noise_10-19_23h11m57s.txt	simHiC_TADintervals_coords_4noise_10-19_23h11m57s.txt	1	1	0	2	290	euclidean	88.15	30.57	1.73	43650.18
8	8n_1	simHiC_countMatrix_8noise_10-19_23h12m59s.txt	simHiC_TADintervals_coords_8noise_10-19_23h12m59s.txt	1	1	0	2	290	euclidean	88.15	36.25	1.35	43707.56
12	12n_1	simHiC_countMatrix_1227180_10-26_18h34m41s.txt	simHiC_TADintervals_coords_12noise_10-26_18h34m41s.txt	1	1	0	2	290	euclidean	86.73	44.39	1.51	43776.85
16	16n_1	simHiC_countMatrix_1636240_10-26_18h35m39s.txt	simHiC_TADintervals_coords_16noise_10-26_18h35m39s.txt	1	1	0	2	290	euclidean	86.14	36.58	1.48	43837.87
20	20n_1	simHiC_countMatrix_20noise_10-21_19h30m07s.txt	simHiC_TADintervals_coords_20noise_10-21_19h30m07s.txt	1	1	0	2	290	euclidean	85.36	46.46	1.61	43911.39
4	4n_1	simHiC_countMatrix_4noise_10-19_23h11m57s.txt	simHiC_TADintervals_coords_4noise_10-19_23h11m57s.txt	1	1	0	2	295	euclidean	88.15	31.17	1.79	43964.8
8	8n_1	simHiC_countMatrix_8noise_10-19_23h12m59s.txt	simHiC_TADintervals_coords_8noise_10-19_23h12m59s.txt	1	1	0	2	295	euclidean	89.49	36.83	1.36	44022.34
12	12n_1	simHiC_countMatrix_1227180_10-26_18h34m41s.txt	simHiC_TADintervals_coords_12noise_10-26_18h34m41s.txt	1	1	0	2	295	euclidean	86.75	44.92	1.51	44091.4
16	16n_1	simHiC_countMatrix_1636240_10-26_18h35m39s.txt	simHiC_TADintervals_coords_16noise_10-26_18h35m39s.txt	1	1	0	2	295	euclidean	85.04	37.37	1.44	44153.47
20	20n_1	simHiC_countMatrix_20noise_10-21_19h30m07s.txt	simHiC_TADintervals_coords_20noise_10-21_19h30m07s.txt	1	1	0	2	295	euclidean	87.1	47.43	1.62	44227.73
4	4n_1	simHiC_countMatrix_4noise_10-19_23h11m57s.txt	simHiC_TADintervals_coords_4noise_10-19_23h11m57s.txt	1	1	0	2	300	euclidean	88.22	31.27	1.76	44281.42
8	8n_1	simHiC_countMatrix_8noise_10-19_23h12m59s.txt	simHiC_TADintervals_coords_8noise_10-19_23h12m59s.txt	1	1	0	2	300	euclidean	88.19	36.58	1.35	44338.94
12	12n_1	simHiC_countMatrix_1227180_10-26_18h34m41s.txt	simHiC_TADintervals_coords_12noise_10-26_18h34m41s.txt	1	1	0	2	300	euclidean	86.82	45.59	1.56	44409.37
16	16n_1	simHiC_countMatrix_1636240_10-26_18h35m39s.txt	simHiC_TADintervals_coords_16noise_10-26_18h35m39s.txt	1	1	0	2	300	euclidean	84.38	37.75	1.5	44471.72
20	20n_1	simHiC_countMatrix_20noise_10-21_19h30m07s.txt	simHiC_TADintervals_coords_20noise_10-21_19h30m07s.txt	1	1	0	2	300	euclidean	85.64	47.09	1.71	44546.2
4	4n_1	simHiC_countMatrix_4noise_10-19_23h11m57s.txt	simHiC_TADintervals_coords_4noise_10-19_23h11m57s.txt	1	1	0	2	305	euclidean	89.42	31.53	1.8	44600.02
8	8n_1	simHiC_countMatrix_8noise_10-19_23h12m59s.txt	simHiC_TADintervals_coords_8noise_10-19_23h12m59s.txt	1	1	0	2	305	euclidean	87.68	37.32	1.45	44658.2
12	12n_1	simHiC_countMatrix_1227180_10-26_18h34m41s.txt	simHiC_TADintervals_coords_12noise_10-26_18h34m41s.txt	1	1	0	2	305	euclidean	86.38	45.29	1.58	44727.9
16	16n_1	simHiC_countMatrix_1636240_10-26_18h35m39s.txt	simHiC_TADintervals_coords_16noise_10-26_18h35m39s.txt	1	1	0	2	305	euclidean	85.49	38.26	1.51	44790.61
20	20n_1	simHiC_countMatrix_20noise_10-21_19h30m07s.txt	simHiC_TADintervals_coords_20noise_10-21_19h30m07s.txt	1	1	0	2	305	euclidean	86.94	47.0	1.67	44864.64
4	4n_1	simHiC_countMatrix_4noise_10-19_23h11m57s.txt	simHiC_TADintervals_coords_4noise_10-19_23h11m57s.txt	1	1	0	2	310	euclidean	87.83	31.73	1.78	44918.72
8	8n_1	simHiC_countMatrix_8noise_10-19_23h12m59s.txt	simHiC_TADintervals_coords_8noise_10-19_23h12m59s.txt	1	1	0	2	310	euclidean	88.29	37.17	1.47	44976.83
12	12n_1	simHiC_countMatrix_1227180_10-26_18h34m41s.txt	simHiC_TADintervals_coords_12noise_10-26_18h34m41s.txt	1	1	0	2	310	euclidean	85.88	45.61	1.59	45047.05
16	16n_1	simHiC_countMatrix_1636240_10-26_18h35m39s.txt	simHiC_TADintervals_coords_16noise_10-26_18h35m39s.txt	1	1	0	2	310	euclidean	85.92	38.22	1.56	45109.94
20	20n_1	simHiC_countMatrix_20noise_10-21_19h30m07s.txt	simHiC_TADintervals_coords_20noise_10-21_19h30m07s.txt	1	1	0	2	310	euclidean	86.11	47.35	1.68	45184.6
4	4n_1	simHiC_countMatrix_4noise_10-19_23h11m57s.txt	simHiC_TADintervals_coords_4noise_10-19_23h11m57s.txt	1	1	0	2	315	euclidean	87.5	32.67	1.81	45239.72
8	8n_1	simHiC_countMatrix_8noise_10-19_23h12m59s.txt	simHiC_TADintervals_coords_8noise_10-19_23h12m59s.txt	1	1	0	2	315	euclidean	89.0	37.74	1.42	45298.44
12	12n_1	simHiC_countMatrix_1227180_10-26_18h34m41s.txt	simHiC_TADintervals_coords_12noise_10-26_18h34m41s.txt	1	1	0	2	315	euclidean	86.36	45.85	1.61	45368.83
16	16n_1	simHiC_countMatrix_1636240_10-26_18h35m39s.txt	simHiC_TADintervals_coords_16noise_10-26_18h35m39s.txt	1	1	0	2	315	euclidean	86.65	38.13	1.57	45431.15
20	20n_1	simHiC_countMatrix_20noise_10-21_19h30m07s.txt	simHiC_TADintervals_coords_20noise_10-21_19h30m07s.txt	1	1	0	2	315	euclidean	86.94	47.82	1.79	45506.1
4	4n_1	simHiC_countMatrix_4noise_10-19_23h11m57s.txt	simHiC_TADintervals_coords_4noise_10-19_23h11m57s.txt	1	1	0	2	320	euclidean	88.68	32.14	1.85	45561.04
8	8n_1	simHiC_countMatrix_8noise_10-19_23h12m59s.txt	simHiC_TADintervals_coords_8noise_10-19_23h12m59s.txt	1	1	0	2	320	euclidean	87.65	37.27	1.42	45619.12
12	12n_1	simHiC_countMatrix_1227180_10-26_18h34m41s.txt	simHiC_TADintervals_coords_12noise_10-26_18h34m41s.txt	1	1	0	2	320	euclidean	85.83	45.67	1.62	45689.53
16	16n_1	simHiC_countMatrix_1636240_10-26_18h35m39s.txt	simHiC_TADintervals_coords_16noise_10-26_18h35m39s.txt	1	1	0	2	320	euclidean	85.58	38.91	1.64	45753.11
20	20n_1	simHiC_countMatrix_20noise_10-21_19h30m07s.txt	simHiC_TADintervals_coords_20noise_10-21_19h30m07s.txt	1	1	0	2	320	euclidean	85.63	47.19	1.8	45827.5
4	4n_1	simHiC_countMatrix_4noise_10-19_23h11m57s.txt	simHiC_TADintervals_coords_4noise_10-19_23h11m57s.txt	1	1	0	2	325	euclidean	86.66	39.44	1.91	45889.55
8	8n_1	simHiC_countMatrix_8noise_10-19_23h12m59s.txt	simHiC_TADintervals_coords_8noise_10-19_23h12m59s.txt	1	1	0	2	325	euclidean	88.84	32.55	1.49	45943.19
12	12n_1	simHiC_countMatrix_1227180_10-26_18h34m41s.txt	simHiC_TADintervals_coords_12noise_10-26_18h34m41s.txt	1	1	0	2	325	euclidean	86.59	39.97	1.68	46008.0
16	16n_1	simHiC_countMatrix_1636240_10-26_18h35m39s.txt	simHiC_TADintervals_coords_16noise_10-26_18h35m39s.txt	1	1	0	2	325	euclidean	85.9	37.89	1.65	46071.3
20	20n_1	simHiC_countMatrix_20noise_10-21_19h30m07s.txt	simHiC_TADintervals_coords_20noise_10-21_19h30m07s.txt	1	1	0	2	325	euclidean	85.49	52.52	1.83	46150.97
4	4n_1	simHiC_countMatrix_4noise_10-19_23h11m57s.txt	simHiC_TADintervals_coords_4noise_10-19_23h11m57s.txt	1	1	0	2	330	euclidean	87.17	37.29	1.92	46211.01
8	8n_1	simHiC_countMatrix_8noise_10-19_23h12m59s.txt	simHiC_TADintervals_coords_8noise_10-19_23h12m59s.txt	1	1	0	2	330	euclidean	88.71	32.04	1.52	46263.93
12	12n_1	simHiC_countMatrix_1227180_10-26_18h34m41s.txt	simHiC_TADintervals_coords_12noise_10-26_18h34m41s.txt	1	1	0	2	330	euclidean	85.74	40.55	1.69	46329.06
16	16n_1	simHiC_countMatrix_1636240_10-26_18h35m39s.txt	simHiC_TADintervals_coords_16noise_10-26_18h35m39s.txt	1	1	0	2	330	euclidean	85.34	43.67	1.64	46397.22
20	20n_1	simHiC_countMatrix_20noise_10-21_19h30m07s.txt	simHiC_TADintervals_coords_20noise_10-21_19h30m07s.txt	1	1	0	2	330	euclidean	85.6	43.12	1.85	46467.25
4	4n_1	simHiC_countMatrix_4noise_10-19_23h11m57s.txt	simHiC_TADintervals_coords_4noise_10-19_23h11m57s.txt	1	1	0	2	335	euclidean	87.1	33.89	1.91	46523.63
8	8n_1	simHiC_countMatrix_8noise_10-19_23h12m59s.txt	simHiC_TADintervals_coords_8noise_10-19_23h12m59s.txt	1	1	0	2	335	euclidean	87.97	35.7	1.47	46581.0
12	12n_1	simHiC_countMatrix_1227180_10-26_18h34m41s.txt	simHiC_TADintervals_coords_12noise_10-26_18h34m41s.txt	1	1	0	2	335	euclidean	86.51	40.0	1.74	46645.1
16	16n_1	simHiC_countMatrix_1636240_10-26_18h35m39s.txt	simHiC_TADintervals_coords_16noise_10-26_18h35m39s.txt	1	1	0	2	335	euclidean	85.4	45.07	1.69	46714.88
20	20n_1	simHiC_countMatrix_20noise_10-21_19h30m07s.txt	simHiC_TADintervals_coords_20noise_10-21_19h30m07s.txt	1	1	0	2	335	euclidean	85.74	45.21	1.87	46787.53
4	4n_1	simHiC_countMatrix_4noise_10-19_23h11m57s.txt	simHiC_TADintervals_coords_4noise_10-19_23h11m57s.txt	1	1	0	2	340	euclidean	88.23	31.23	1.94	46841.11
8	8n_1	simHiC_countMatrix_8noise_10-19_23h12m59s.txt	simHiC_TADintervals_coords_8noise_10-19_23h12m59s.txt	1	1	0	2	340	euclidean	88.4	35.95	1.52	46897.76
12	12n_1	simHiC_countMatrix_1227180_10-26_18h34m41s.txt	simHiC_TADintervals_coords_12noise_10-26_18h34m41s.txt	1	1	0	2	340	euclidean	87.39	44.03	1.8	46966.28
16	16n_1	simHiC_countMatrix_1636240_10-26_18h35m39s.txt	simHiC_TADintervals_coords_16noise_10-26_18h35m39s.txt	1	1	0	2	340	euclidean	85.18	43.6	1.68	47034.35
20	20n_1	simHiC_countMatrix_20noise_10-21_19h30m07s.txt	simHiC_TADintervals_coords_20noise_10-21_19h30m07s.txt	1	1	0	2	340	euclidean	85.37	51.57	1.85	47112.91
4	4n_1	simHiC_countMatrix_4noise_10-19_23h11m57s.txt	simHiC_TADintervals_coords_4noise_10-19_23h11m57s.txt	1	1	0	2	345	euclidean	87.21	32.76	1.97	47168.64
8	8n_1	simHiC_countMatrix_8noise_10-19_23h12m59s.txt	simHiC_TADintervals_coords_8noise_10-19_23h12m59s.txt	1	1	0	2	345	euclidean	87.65	38.53	1.53	47228.1
12	12n_1	simHiC_countMatrix_1227180_10-26_18h34m41s.txt	simHiC_TADintervals_coords_12noise_10-26_18h34m41s.txt	1	1	0	2	345	euclidean	86.84	40.92	1.8	47293.65
16	16n_1	simHiC_countMatrix_1636240_10-26_18h35m39s.txt	simHiC_TADintervals_coords_16noise_10-26_18h35m39s.txt	1	1	0	2	345	euclidean	85.41	38.56	1.78	47356.84
20	20n_1	simHiC_countMatrix_20noise_10-21_19h30m07s.txt	simHiC_TADintervals_coords_20noise_10-21_19h30m07s.txt	1	1	0	2	345	euclidean	85.32	51.7	1.91	47435.87
4	4n_1	simHiC_countMatrix_4noise_10-19_23h11m57s.txt	simHiC_TADintervals_coords_4noise_10-19_23h11m57s.txt	1	1	0	2	350	euclidean	88.11	35.01	2.0	47493.09
8	8n_1	simHiC_countMatrix_8noise_10-19_23h12m59s.txt	simHiC_TADintervals_coords_8noise_10-19_23h12m59s.txt	1	1	0	2	350	euclidean	87.68	35.21	1.56	47549.52
12	12n_1	simHiC_countMatrix_1227180_10-26_18h34m41s.txt	simHiC_TADintervals_coords_12noise_10-26_18h34m41s.txt	1	1	0	2	350	euclidean	87.43	43.43	1.81	47617.77
16	16n_1	simHiC_countMatrix_1636240_10-26_18h35m39s.txt	simHiC_TADintervals_coords_16noise_10-26_18h35m39s.txt	1	1	0	2	350	euclidean	84.68	39.12	1.72	47681.25
20	20n_1	simHiC_countMatrix_20noise_10-21_19h30m07s.txt	simHiC_TADintervals_coords_20noise_10-21_19h30m07s.txt	1	1	0	2	350	euclidean	85.47	51.71	1.95	47759.92
4	4n_1	simHiC_countMatrix_4noise_10-19_23h11m57s.txt	simHiC_TADintervals_coords_4noise_10-19_23h11m57s.txt	1	1	0	2	355	euclidean	87.12	35.83	2.03	47818.37
8	8n_1	simHiC_countMatrix_8noise_10-19_23h12m59s.txt	simHiC_TADintervals_coords_8noise_10-19_23h12m59s.txt	1	1	0	2	355	euclidean	87.37	36.24	1.62	47875.68
12	12n_1	simHiC_countMatrix_1227180_10-26_18h34m41s.txt	simHiC_TADintervals_coords_12noise_10-26_18h34m41s.txt	1	1	0	2	355	euclidean	86.57	46.99	1.87	47947.41
16	16n_1	simHiC_countMatrix_1636240_10-26_18h35m39s.txt	simHiC_TADintervals_coords_16noise_10-26_18h35m39s.txt	1	1	0	2	355	euclidean	85.89	39.64	1.83	48011.79
20	20n_1	simHiC_countMatrix_20noise_10-21_19h30m07s.txt	simHiC_TADintervals_coords_20noise_10-21_19h30m07s.txt	1	1	0	2	355	euclidean	85.86	47.82	2.07	48087.25
4	4n_1	simHiC_countMatrix_4noise_10-19_23h11m57s.txt	simHiC_TADintervals_coords_4noise_10-19_23h11m57s.txt	1	1	0	2	360	euclidean	86.39	32.7	2.09	48142.9
8	8n_1	simHiC_countMatrix_8noise_10-19_23h12m59s.txt	simHiC_TADintervals_coords_8noise_10-19_23h12m59s.txt	1	1	0	2	360	euclidean	88.24	40.1	1.6	48204.08
12	12n_1	simHiC_countMatrix_1227180_10-26_18h34m41s.txt	simHiC_TADintervals_coords_12noise_10-26_18h34m41s.txt	1	1	0	2	360	euclidean	86.68	41.15	1.87	48270.41
16	16n_1	simHiC_countMatrix_1636240_10-26_18h35m39s.txt	simHiC_TADintervals_coords_16noise_10-26_18h35m39s.txt	1	1	0	2	360	euclidean	85.42	39.8	1.86	48335.02
20	20n_1	simHiC_countMatrix_20noise_10-21_19h30m07s.txt	simHiC_TADintervals_coords_20noise_10-21_19h30m07s.txt	1	1	0	2	360	euclidean	84.71	52.06	2.0	48414.39
4	4n_1	simHiC_countMatrix_4noise_10-19_23h11m57s.txt	simHiC_TADintervals_coords_4noise_10-19_23h11m57s.txt	1	1	0	2	365	euclidean	86.85	36.38	2.09	48473.78
8	8n_1	simHiC_countMatrix_8noise_10-19_23h12m59s.txt	simHiC_TADintervals_coords_8noise_10-19_23h12m59s.txt	1	1	0	2	365	euclidean	88.27	35.57	1.65	48530.52
12	12n_1	simHiC_countMatrix_1227180_10-26_18h34m41s.txt	simHiC_TADintervals_coords_12noise_10-26_18h34m41s.txt	1	1	0	2	365	euclidean	87.34	44.78	1.94	48599.93
16	16n_1	simHiC_countMatrix_1636240_10-26_18h35m39s.txt	simHiC_TADintervals_coords_16noise_10-26_18h35m39s.txt	1	1	0	2	365	euclidean	84.47	39.62	1.88	48664.51
20	20n_1	simHiC_countMatrix_20noise_10-21_19h30m07s.txt	simHiC_TADintervals_coords_20noise_10-21_19h30m07s.txt	1	1	0	2	365	euclidean	85.96	55.26	2.1	48747.81
4	4n_1	simHiC_countMatrix_4noise_10-19_23h11m57s.txt	simHiC_TADintervals_coords_4noise_10-19_23h11m57s.txt	1	1	0	2	370	euclidean	87.82	39.14	2.18	48809.84
8	8n_1	simHiC_countMatrix_8noise_10-19_23h12m59s.txt	simHiC_TADintervals_coords_8noise_10-19_23h12m59s.txt	1	1	0	2	370	euclidean	87.21	34.22	1.67	48865.61
12	12n_1	simHiC_countMatrix_1227180_10-26_18h34m41s.txt	simHiC_TADintervals_coords_12noise_10-26_18h34m41s.txt	1	1	0	2	370	euclidean	86.32	42.49	1.95	48932.78
16	16n_1	simHiC_countMatrix_1636240_10-26_18h35m39s.txt	simHiC_TADintervals_coords_16noise_10-26_18h35m39s.txt	1	1	0	2	370	euclidean	86.15	45.51	1.92	49004.24
20	20n_1	simHiC_countMatrix_20noise_10-21_19h30m07s.txt	simHiC_TADintervals_coords_20noise_10-21_19h30m07s.txt	1	1	0	2	370	euclidean	85.76	45.34	2.1	49077.17
4	4n_1	simHiC_countMatrix_4noise_10-19_23h11m57s.txt	simHiC_TADintervals_coords_4noise_10-19_23h11m57s.txt	1	1	0	2	375	euclidean	87.29	35.99	2.2	49135.93
8	8n_1	simHiC_countMatrix_8noise_10-19_23h12m59s.txt	simHiC_TADintervals_coords_8noise_10-19_23h12m59s.txt	1	1	0	2	375	euclidean	88.14	38.06	1.74	49195.32
12	12n_1	simHiC_countMatrix_1227180_10-26_18h34m41s.txt	simHiC_TADintervals_coords_12noise_10-26_18h34m41s.txt	1	1	0	2	375	euclidean	86.67	41.96	1.99	49262.15
16	16n_1	simHiC_countMatrix_1636240_10-26_18h35m39s.txt	simHiC_TADintervals_coords_16noise_10-26_18h35m39s.txt	1	1	0	2	375	euclidean	84.01	46.59	1.89	49333.74
20	20n_1	simHiC_countMatrix_20noise_10-21_19h30m07s.txt	simHiC_TADintervals_coords_20noise_10-21_19h30m07s.txt	1	1	0	2	375	euclidean	84.93	48.16	2.15	49409.48
4	4n_1	simHiC_countMatrix_4noise_10-19_23h11m57s.txt	simHiC_TADintervals_coords_4noise_10-19_23h11m57s.txt	1	1	0	2	380	euclidean	87.72	33.02	2.16	49465.22
8	8n_1	simHiC_countMatrix_8noise_10-19_23h12m59s.txt	simHiC_TADintervals_coords_8noise_10-19_23h12m59s.txt	1	1	0	2	380	euclidean	88.64	37.98	1.72	49524.46
12	12n_1	simHiC_countMatrix_1227180_10-26_18h34m41s.txt	simHiC_TADintervals_coords_12noise_10-26_18h34m41s.txt	1	1	0	2	380	euclidean	86.86	46.28	1.99	49596.17
16	16n_1	simHiC_countMatrix_1636240_10-26_18h35m39s.txt	simHiC_TADintervals_coords_16noise_10-26_18h35m39s.txt	1	1	0	2	380	euclidean	85.35	45.91	1.95	49667.37
20	20n_1	simHiC_countMatrix_20noise_10-21_19h30m07s.txt	simHiC_TADintervals_coords_20noise_10-21_19h30m07s.txt	1	1	0	2	380	euclidean	86.16	54.03	2.19	49749.23
4	4n_1	simHiC_countMatrix_4noise_10-19_23h11m57s.txt	simHiC_TADintervals_coords_4noise_10-19_23h11m57s.txt	1	1	0	2	385	euclidean	87.69	34.49	2.22	49806.45
8	8n_1	simHiC_countMatrix_8noise_10-19_23h12m59s.txt	simHiC_TADintervals_coords_8noise_10-19_23h12m59s.txt	1	1	0	2	385	euclidean	87.53	40.17	1.73	49867.83
12	12n_1	simHiC_countMatrix_1227180_10-26_18h34m41s.txt	simHiC_TADintervals_coords_12noise_10-26_18h34m41s.txt	1	1	0	2	385	euclidean	87.01	42.63	2.07	49934.83
16	16n_1	simHiC_countMatrix_1636240_10-26_18h35m39s.txt	simHiC_TADintervals_coords_16noise_10-26_18h35m39s.txt	1	1	0	2	385	euclidean	86.18	41.1	1.96	50000.98
20	20n_1	simHiC_countMatrix_20noise_10-21_19h30m07s.txt	simHiC_TADintervals_coords_20noise_10-21_19h30m07s.txt	1	1	0	2	385	euclidean	86.41	53.9	2.17	50082.38
4	4n_1	simHiC_countMatrix_4noise_10-19_23h11m57s.txt	simHiC_TADintervals_coords_4noise_10-19_23h11m57s.txt	1	1	0	2	390	euclidean	87.13	37.04	2.23	50142.19
8	8n_1	simHiC_countMatrix_8noise_10-19_23h12m59s.txt	simHiC_TADintervals_coords_8noise_10-19_23h12m59s.txt	1	1	0	2	390	euclidean	88.67	36.15	1.77	50199.18
12	12n_1	simHiC_countMatrix_1227180_10-26_18h34m41s.txt	simHiC_TADintervals_coords_12noise_10-26_18h34m41s.txt	1	1	0	2	390	euclidean	87.15	43.21	2.04	50267.38
16	16n_1	simHiC_countMatrix_1636240_10-26_18h35m39s.txt	simHiC_TADintervals_coords_16noise_10-26_18h35m39s.txt	1	1	0	2	390	euclidean	85.54	43.2	2.02	50335.3
20	20n_1	simHiC_countMatrix_20noise_10-21_19h30m07s.txt	simHiC_TADintervals_coords_20noise_10-21_19h30m07s.txt	1	1	0	2	390	euclidean	85.9	47.66	2.22	50411.32
4	4n_1	simHiC_countMatrix_4noise_10-19_23h11m57s.txt	simHiC_TADintervals_coords_4noise_10-19_23h11m57s.txt	1	1	0	2	395	euclidean	87.32	40.41	2.3	50474.3
8	8n_1	simHiC_countMatrix_8noise_10-19_23h12m59s.txt	simHiC_TADintervals_coords_8noise_10-19_23h12m59s.txt	1	1	0	2	395	euclidean	88.69	36.54	1.8	50531.99
12	12n_1	simHiC_countMatrix_1227180_10-26_18h34m41s.txt	simHiC_TADintervals_coords_12noise_10-26_18h34m41s.txt	1	1	0	2	395	euclidean	86.93	43.72	2.12	50601.18
16	16n_1	simHiC_countMatrix_1636240_10-26_18h35m39s.txt	simHiC_TADintervals_coords_16noise_10-26_18h35m39s.txt	1	1	0	2	395	euclidean	85.29	43.39	2.01	50669.79
20	20n_1	simHiC_countMatrix_20noise_10-21_19h30m07s.txt	simHiC_TADintervals_coords_20noise_10-21_19h30m07s.txt	1	1	0	2	395	euclidean	85.57	47.74	2.29	50745.42
4	4n_1	simHiC_countMatrix_4noise_10-19_23h11m57s.txt	simHiC_TADintervals_coords_4noise_10-19_23h11m57s.txt	1	1	0	2	400	euclidean	88.03	40.58	2.31	50809.42
8	8n_1	simHiC_countMatrix_8noise_10-19_23h12m59s.txt	simHiC_TADintervals_coords_8noise_10-19_23h12m59s.txt	1	1	0	2	400	euclidean	89.23	36.88	1.78	50867.26
12	12n_1	simHiC_countMatrix_1227180_10-26_18h34m41s.txt	simHiC_TADintervals_coords_12noise_10-26_18h34m41s.txt	1	1	0	2	400	euclidean	86.6	43.06	2.09	50935.31
16	16n_1	simHiC_countMatrix_1636240_10-26_18h35m39s.txt	simHiC_TADintervals_coords_16noise_10-26_18h35m39s.txt	1	1	0	2	400	euclidean	84.53	41.8	2.13	51002.26
20	20n_1	simHiC_countMatrix_20noise_10-21_19h30m07s.txt	simHiC_TADintervals_coords_20noise_10-21_19h30m07s.txt	1	1	0	2	400	euclidean	85.82	57.25	2.31	51087.25
4	4n_1	simHiC_countMatrix_4noise_10-19_23h11m57s.txt	simHiC_TADintervals_coords_4noise_10-19_23h11m57s.txt	1	1	0	2	405	euclidean	88.26	40.91	2.31	51150.92
8	8n_1	simHiC_countMatrix_8noise_10-19_23h12m59s.txt	simHiC_TADintervals_coords_8noise_10-19_23h12m59s.txt	1	1	0	2	405	euclidean	88.61	35.68	1.87	51207.95
12	12n_1	simHiC_countMatrix_1227180_10-26_18h34m41s.txt	simHiC_TADintervals_coords_12noise_10-26_18h34m41s.txt	1	1	0	2	405	euclidean	87.16	45.55	2.11	51278.67
16	16n_1	simHiC_countMatrix_1636240_10-26_18h35m39s.txt	simHiC_TADintervals_coords_16noise_10-26_18h35m39s.txt	1	1	0	2	405	euclidean	85.6	42.91	2.11	51347.51
20	20n_1	simHiC_countMatrix_20noise_10-21_19h30m07s.txt	simHiC_TADintervals_coords_20noise_10-21_19h30m07s.txt	1	1	0	2	405	euclidean	86.07	51.24	2.35	51426.78
4	4n_1	simHiC_countMatrix_4noise_10-19_23h11m57s.txt	simHiC_TADintervals_coords_4noise_10-19_23h11m57s.txt	1	1	0	2	410	euclidean	89.01	35.61	2.35	51485.44
8	8n_1	simHiC_countMatrix_8noise_10-19_23h12m59s.txt	simHiC_TADintervals_coords_8noise_10-19_23h12m59s.txt	1	1	0	2	410	euclidean	88.77	36.6	1.88	51543.22
12	12n_1	simHiC_countMatrix_1227180_10-26_18h34m41s.txt	simHiC_TADintervals_coords_12noise_10-26_18h34m41s.txt	1	1	0	2	410	euclidean	86.03	47.23	2.13	51615.71
16	16n_1	simHiC_countMatrix_1636240_10-26_18h35m39s.txt	simHiC_TADintervals_coords_16noise_10-26_18h35m39s.txt	1	1	0	2	410	euclidean	85.71	44.93	2.13	51685.47
20	20n_1	simHiC_countMatrix_20noise_10-21_19h30m07s.txt	simHiC_TADintervals_coords_20noise_10-21_19h30m07s.txt	1	1	0	2	410	euclidean	85.66	56.59	2.31	51769.76
4	4n_1	simHiC_countMatrix_4noise_10-19_23h11m57s.txt	simHiC_TADintervals_coords_4noise_10-19_23h11m57s.txt	1	1	0	2	415	euclidean	88.49	36.64	2.4	51829.6
8	8n_1	simHiC_countMatrix_8noise_10-19_23h12m59s.txt	simHiC_TADintervals_coords_8noise_10-19_23h12m59s.txt	1	1	0	2	415	euclidean	87.64	41.59	1.9	51892.46
12	12n_1	simHiC_countMatrix_1227180_10-26_18h34m41s.txt	simHiC_TADintervals_coords_12noise_10-26_18h34m41s.txt	1	1	0	2	415	euclidean	87.15	44.71	2.24	51962.23
16	16n_1	simHiC_countMatrix_1636240_10-26_18h35m39s.txt	simHiC_TADintervals_coords_16noise_10-26_18h35m39s.txt	1	1	0	2	415	euclidean	85.87	44.7	2.08	52032.11
20	20n_1	simHiC_countMatrix_20noise_10-21_19h30m07s.txt	simHiC_TADintervals_coords_20noise_10-21_19h30m07s.txt	1	1	0	2	415	euclidean	84.8	49.1	2.42	52108.94
4	4n_1	simHiC_countMatrix_4noise_10-19_23h11m57s.txt	simHiC_TADintervals_coords_4noise_10-19_23h11m57s.txt	1	1	0	2	420	euclidean	88.68	39.97	2.46	52172.18
8	8n_1	simHiC_countMatrix_8noise_10-19_23h12m59s.txt	simHiC_TADintervals_coords_8noise_10-19_23h12m59s.txt	1	1	0	2	420	euclidean	87.38	39.41	1.92	52233.01
12	12n_1	simHiC_countMatrix_1227180_10-26_18h34m41s.txt	simHiC_TADintervals_coords_12noise_10-26_18h34m41s.txt	1	1	0	2	420	euclidean	85.99	44.89	2.27	52303.03
16	16n_1	simHiC_countMatrix_1636240_10-26_18h35m39s.txt	simHiC_TADintervals_coords_16noise_10-26_18h35m39s.txt	1	1	0	2	420	euclidean	86.13	47.32	2.19	52375.68
20	20n_1	simHiC_countMatrix_20noise_10-21_19h30m07s.txt	simHiC_TADintervals_coords_20noise_10-21_19h30m07s.txt	1	1	0	2	420	euclidean	85.51	48.16	2.44	52451.5
4	4n_1	simHiC_countMatrix_4noise_10-19_23h11m57s.txt	simHiC_TADintervals_coords_4noise_10-19_23h11m57s.txt	1	1	0	2	425	euclidean	88.64	39.74	2.41	52514.25
8	8n_1	simHiC_countMatrix_8noise_10-19_23h12m59s.txt	simHiC_TADintervals_coords_8noise_10-19_23h12m59s.txt	1	1	0	2	425	euclidean	88.65	39.39	1.95	52575.09
12	12n_1	simHiC_countMatrix_1227180_10-26_18h34m41s.txt	simHiC_TADintervals_coords_12noise_10-26_18h34m41s.txt	1	1	0	2	425	euclidean	87.15	44.58	2.32	52644.78
16	16n_1	simHiC_countMatrix_1636240_10-26_18h35m39s.txt	simHiC_TADintervals_coords_16noise_10-26_18h35m39s.txt	1	1	0	2	425	euclidean	85.81	47.48	2.17	52717.9
20	20n_1	simHiC_countMatrix_20noise_10-21_19h30m07s.txt	simHiC_TADintervals_coords_20noise_10-21_19h30m07s.txt	1	1	0	2	425	euclidean	84.9	50.32	2.48	52796.28
4	4n_1	simHiC_countMatrix_4noise_10-19_23h11m57s.txt	simHiC_TADintervals_coords_4noise_10-19_23h11m57s.txt	1	1	0	2	430	euclidean	87.81	39.34	2.49	52858.65
8	8n_1	simHiC_countMatrix_8noise_10-19_23h12m59s.txt	simHiC_TADintervals_coords_8noise_10-19_23h12m59s.txt	1	1	0	2	430	euclidean	88.11	39.76	1.98	52919.83
12	12n_1	simHiC_countMatrix_1227180_10-26_18h34m41s.txt	simHiC_TADintervals_coords_12noise_10-26_18h34m41s.txt	1	1	0	2	430	euclidean	86.45	51.29	2.33	52996.48
16	16n_1	simHiC_countMatrix_1636240_10-26_18h35m39s.txt	simHiC_TADintervals_coords_16noise_10-26_18h35m39s.txt	1	1	0	2	430	euclidean	84.99	48.19	2.44	53070.37
20	20n_1	simHiC_countMatrix_20noise_10-21_19h30m07s.txt	simHiC_TADintervals_coords_20noise_10-21_19h30m07s.txt	1	1	0	2	430	euclidean	84.76	53.51	2.5	53152.38
4	4n_1	simHiC_countMatrix_4noise_10-19_23h11m57s.txt	simHiC_TADintervals_coords_4noise_10-19_23h11m57s.txt	1	1	0	2	435	euclidean	89.61	36.52	2.5	53211.91
8	8n_1	simHiC_countMatrix_8noise_10-19_23h12m59s.txt	simHiC_TADintervals_coords_8noise_10-19_23h12m59s.txt	1	1	0	2	435	euclidean	87.76	37.88	2.01	53271.23
12	12n_1	simHiC_countMatrix_1227180_10-26_18h34m41s.txt	simHiC_TADintervals_coords_12noise_10-26_18h34m41s.txt	1	1	0	2	435	euclidean	86.47	48.8	2.35	53345.44
16	16n_1	simHiC_countMatrix_1636240_10-26_18h35m39s.txt	simHiC_TADintervals_coords_16noise_10-26_18h35m39s.txt	1	1	0	2	435	euclidean	85.58	45.63	2.27	53416.68
20	20n_1	simHiC_countMatrix_20noise_10-21_19h30m07s.txt	simHiC_TADintervals_coords_20noise_10-21_19h30m07s.txt	1	1	0	2	435	euclidean	84.35	58.46	2.49	53503.34
4	4n_1	simHiC_countMatrix_4noise_10-19_23h11m57s.txt	simHiC_TADintervals_coords_4noise_10-19_23h11m57s.txt	1	1	0	2	440	euclidean	87.71	38.6	2.52	53564.82
8	8n_1	simHiC_countMatrix_8noise_10-19_23h12m59s.txt	simHiC_TADintervals_coords_8noise_10-19_23h12m59s.txt	1	1	0	2	440	euclidean	88.4	38.86	1.96	53625.23
12	12n_1	simHiC_countMatrix_1227180_10-26_18h34m41s.txt	simHiC_TADintervals_coords_12noise_10-26_18h34m41s.txt	1	1	0	2	440	euclidean	85.76	48.5	2.31	53698.84
16	16n_1	simHiC_countMatrix_1636240_10-26_18h35m39s.txt	simHiC_TADintervals_coords_16noise_10-26_18h35m39s.txt	1	1	0	2	440	euclidean	86.12	43.4	2.32	53767.99
20	20n_1	simHiC_countMatrix_20noise_10-21_19h30m07s.txt	simHiC_TADintervals_coords_20noise_10-21_19h30m07s.txt	1	1	0	2	440	euclidean	85.54	58.77	2.59	53854.92
4	4n_1	simHiC_countMatrix_4noise_10-19_23h11m57s.txt	simHiC_TADintervals_coords_4noise_10-19_23h11m57s.txt	1	1	0	2	445	euclidean	87.44	42.44	2.62	53921.01
8	8n_1	simHiC_countMatrix_8noise_10-19_23h12m59s.txt	simHiC_TADintervals_coords_8noise_10-19_23h12m59s.txt	1	1	0	2	445	euclidean	88.87	37.95	2.04	53980.44
12	12n_1	simHiC_countMatrix_1227180_10-26_18h34m41s.txt	simHiC_TADintervals_coords_12noise_10-26_18h34m41s.txt	1	1	0	2	445	euclidean	85.63	47.55	2.39	54053.05
16	16n_1	simHiC_countMatrix_1636240_10-26_18h35m39s.txt	simHiC_TADintervals_coords_16noise_10-26_18h35m39s.txt	1	1	0	2	445	euclidean	85.81	45.51	2.33	54124.63
20	20n_1	simHiC_countMatrix_20noise_10-21_19h30m07s.txt	simHiC_TADintervals_coords_20noise_10-21_19h30m07s.txt	1	1	0	2	445	euclidean	84.21	53.37	2.55	54205.84
4	4n_1	simHiC_countMatrix_4noise_10-19_23h11m57s.txt	simHiC_TADintervals_coords_4noise_10-19_23h11m57s.txt	1	1	0	2	450	euclidean	87.0	37.2	2.7	54266.2
8	8n_1	simHiC_countMatrix_8noise_10-19_23h12m59s.txt	simHiC_TADintervals_coords_8noise_10-19_23h12m59s.txt	1	1	0	2	450	euclidean	88.49	38.47	2.08	54326.27
12	12n_1	simHiC_countMatrix_1227180_10-26_18h34m41s.txt	simHiC_TADintervals_coords_12noise_10-26_18h34m41s.txt	1	1	0	2	450	euclidean	86.73	49.42	2.41	54400.99
16	16n_1	simHiC_countMatrix_1636240_10-26_18h35m39s.txt	simHiC_TADintervals_coords_16noise_10-26_18h35m39s.txt	1	1	0	2	450	euclidean	85.33	46.18	2.43	54472.69
20	20n_1	simHiC_countMatrix_20noise_10-21_19h30m07s.txt	simHiC_TADintervals_coords_20noise_10-21_19h30m07s.txt	1	1	0	2	450	euclidean	84.04	60.04	2.65	54560.68
4	4n_1	simHiC_countMatrix_4noise_10-19_23h11m57s.txt	simHiC_TADintervals_coords_4noise_10-19_23h11m57s.txt	1	1	0	2	455	euclidean	88.53	40.55	2.73	54624.67
8	8n_1	simHiC_countMatrix_8noise_10-19_23h12m59s.txt	simHiC_TADintervals_coords_8noise_10-19_23h12m59s.txt	1	1	0	2	455	euclidean	88.98	39.59	2.13	54686.21
12	12n_1	simHiC_countMatrix_1227180_10-26_18h34m41s.txt	simHiC_TADintervals_coords_12noise_10-26_18h34m41s.txt	1	1	0	2	455	euclidean	86.86	49.23	2.46	54761.13
16	16n_1	simHiC_countMatrix_1636240_10-26_18h35m39s.txt	simHiC_TADintervals_coords_16noise_10-26_18h35m39s.txt	1	1	0	2	455	euclidean	86.76	44.43	2.43	54831.12
20	20n_1	simHiC_countMatrix_20noise_10-21_19h30m07s.txt	simHiC_TADintervals_coords_20noise_10-21_19h30m07s.txt	1	1	0	2	455	euclidean	85.17	59.79	2.68	54919.35
4	4n_1	simHiC_countMatrix_4noise_10-19_23h11m57s.txt	simHiC_TADintervals_coords_4noise_10-19_23h11m57s.txt	1	1	0	2	460	euclidean	88.74	42.07	2.64	54984.94
8	8n_1	simHiC_countMatrix_8noise_10-19_23h12m59s.txt	simHiC_TADintervals_coords_8noise_10-19_23h12m59s.txt	1	1	0	2	460	euclidean	88.45	44.35	2.11	55051.1
12	12n_1	simHiC_countMatrix_1227180_10-26_18h34m41s.txt	simHiC_TADintervals_coords_12noise_10-26_18h34m41s.txt	1	1	0	2	460	euclidean	86.41	47.58	2.51	55124.08
16	16n_1	simHiC_countMatrix_1636240_10-26_18h35m39s.txt	simHiC_TADintervals_coords_16noise_10-26_18h35m39s.txt	1	1	0	2	460	euclidean	87.0	47.16	2.51	55196.76
20	20n_1	simHiC_countMatrix_20noise_10-21_19h30m07s.txt	simHiC_TADintervals_coords_20noise_10-21_19h30m07s.txt	1	1	0	2	460	euclidean	84.58	51.05	2.71	55275.98
4	4n_1	simHiC_countMatrix_4noise_10-19_23h11m57s.txt	simHiC_TADintervals_coords_4noise_10-19_23h11m57s.txt	1	1	0	2	465	euclidean	88.05	44.17	2.74	55343.66
8	8n_1	simHiC_countMatrix_8noise_10-19_23h12m59s.txt	simHiC_TADintervals_coords_8noise_10-19_23h12m59s.txt	1	1	0	2	465	euclidean	89.06	41.34	2.1	55406.43
12	12n_1	simHiC_countMatrix_1227180_10-26_18h34m41s.txt	simHiC_TADintervals_coords_12noise_10-26_18h34m41s.txt	1	1	0	2	465	euclidean	85.66	47.75	2.5	55479.63
16	16n_1	simHiC_countMatrix_1636240_10-26_18h35m39s.txt	simHiC_TADintervals_coords_16noise_10-26_18h35m39s.txt	1	1	0	2	465	euclidean	85.89	48.01	2.42	55553.33
20	20n_1	simHiC_countMatrix_20noise_10-21_19h30m07s.txt	simHiC_TADintervals_coords_20noise_10-21_19h30m07s.txt	1	1	0	2	465	euclidean	85.19	52.18	2.75	55633.56
4	4n_1	simHiC_countMatrix_4noise_10-19_23h11m57s.txt	simHiC_TADintervals_coords_4noise_10-19_23h11m57s.txt	1	1	0	2	470	euclidean	87.99	44.22	2.72	55701.09
8	8n_1	simHiC_countMatrix_8noise_10-19_23h12m59s.txt	simHiC_TADintervals_coords_8noise_10-19_23h12m59s.txt	1	1	0	2	470	euclidean	89.37	39.65	2.12	55762.38
12	12n_1	simHiC_countMatrix_1227180_10-26_18h34m41s.txt	simHiC_TADintervals_coords_12noise_10-26_18h34m41s.txt	1	1	0	2	470	euclidean	85.35	47.64	2.54	55835.23
16	16n_1	simHiC_countMatrix_1636240_10-26_18h35m39s.txt	simHiC_TADintervals_coords_16noise_10-26_18h35m39s.txt	1	1	0	2	470	euclidean	86.28	47.78	2.49	55909.1
20	20n_1	simHiC_countMatrix_20noise_10-21_19h30m07s.txt	simHiC_TADintervals_coords_20noise_10-21_19h30m07s.txt	1	1	0	2	470	euclidean	84.91	51.27	2.74	55988.37
4	4n_1	simHiC_countMatrix_4noise_10-19_23h11m57s.txt	simHiC_TADintervals_coords_4noise_10-19_23h11m57s.txt	1	1	0	2	475	euclidean	87.81	40.19	2.77	56051.68
8	8n_1	simHiC_countMatrix_8noise_10-19_23h12m59s.txt	simHiC_TADintervals_coords_8noise_10-19_23h12m59s.txt	1	1	0	2	475	euclidean	88.89	38.52	2.23	56111.98
12	12n_1	simHiC_countMatrix_1227180_10-26_18h34m41s.txt	simHiC_TADintervals_coords_12noise_10-26_18h34m41s.txt	1	1	0	2	475	euclidean	86.26	54.56	2.51	56192.07
16	16n_1	simHiC_countMatrix_1636240_10-26_18h35m39s.txt	simHiC_TADintervals_coords_16noise_10-26_18h35m39s.txt	1	1	0	2	475	euclidean	86.65	46.65	2.49	56264.12
20	20n_1	simHiC_countMatrix_20noise_10-21_19h30m07s.txt	simHiC_TADintervals_coords_20noise_10-21_19h30m07s.txt	1	1	0	2	475	euclidean	85.41	56.66	2.82	56348.86
4	4n_1	simHiC_countMatrix_4noise_10-19_23h11m57s.txt	simHiC_TADintervals_coords_4noise_10-19_23h11m57s.txt	1	1	0	2	480	euclidean	88.3	45.71	2.8	56418.45
8	8n_1	simHiC_countMatrix_8noise_10-19_23h12m59s.txt	simHiC_TADintervals_coords_8noise_10-19_23h12m59s.txt	1	1	0	2	480	euclidean	89.04	39.38	2.24	56479.44
12	12n_1	simHiC_countMatrix_1227180_10-26_18h34m41s.txt	simHiC_TADintervals_coords_12noise_10-26_18h34m41s.txt	1	1	0	2	480	euclidean	86.49	55.31	2.6	56559.85
16	16n_1	simHiC_countMatrix_1636240_10-26_18h35m39s.txt	simHiC_TADintervals_coords_16noise_10-26_18h35m39s.txt	1	1	0	2	480	euclidean	86.14	47.64	2.53	56633.1
20	20n_1	simHiC_countMatrix_20noise_10-21_19h30m07s.txt	simHiC_TADintervals_coords_20noise_10-21_19h30m07s.txt	1	1	0	2	480	euclidean	85.81	56.74	2.8	56718.79
4	4n_1	simHiC_countMatrix_4noise_10-19_23h11m57s.txt	simHiC_TADintervals_coords_4noise_10-19_23h11m57s.txt	1	1	0	2	485	euclidean	88.84	46.4	2.88	56789.0
8	8n_1	simHiC_countMatrix_8noise_10-19_23h12m59s.txt	simHiC_TADintervals_coords_8noise_10-19_23h12m59s.txt	1	1	0	2	485	euclidean	88.92	40.15	2.27	56850.78
12	12n_1	simHiC_countMatrix_1227180_10-26_18h34m41s.txt	simHiC_TADintervals_coords_12noise_10-26_18h34m41s.txt	1	1	0	2	485	euclidean	86.41	47.91	2.64	56924.31
16	16n_1	simHiC_countMatrix_1636240_10-26_18h35m39s.txt	simHiC_TADintervals_coords_16noise_10-26_18h35m39s.txt	1	1	0	2	485	euclidean	85.45	48.54	2.57	56998.65
20	20n_1	simHiC_countMatrix_20noise_10-21_19h30m07s.txt	simHiC_TADintervals_coords_20noise_10-21_19h30m07s.txt	1	1	0	2	485	euclidean	84.64	52.57	2.87	57079.97
4	4n_1	simHiC_countMatrix_4noise_10-19_23h11m57s.txt	simHiC_TADintervals_coords_4noise_10-19_23h11m57s.txt	1	1	0	2	490	euclidean	88.43	45.2	2.77	57148.89
8	8n_1	simHiC_countMatrix_8noise_10-19_23h12m59s.txt	simHiC_TADintervals_coords_8noise_10-19_23h12m59s.txt	1	1	0	2	490	euclidean	89.2	42.89	2.24	57213.21
12	12n_1	simHiC_countMatrix_1227180_10-26_18h34m41s.txt	simHiC_TADintervals_coords_12noise_10-26_18h34m41s.txt	1	1	0	2	490	euclidean	86.35	48.77	2.65	57287.64
16	16n_1	simHiC_countMatrix_1636240_10-26_18h35m39s.txt	simHiC_TADintervals_coords_16noise_10-26_18h35m39s.txt	1	1	0	2	490	euclidean	86.29	48.71	2.59	57362.05
20	20n_1	simHiC_countMatrix_20noise_10-21_19h30m07s.txt	simHiC_TADintervals_coords_20noise_10-21_19h30m07s.txt	1	1	0	2	490	euclidean	84.57	54.07	2.89	57444.37
4	4n_1	simHiC_countMatrix_4noise_10-19_23h11m57s.txt	simHiC_TADintervals_coords_4noise_10-19_23h11m57s.txt	1	1	0	2	495	euclidean	87.57	43.26	2.88	57511.62
8	8n_1	simHiC_countMatrix_8noise_10-19_23h12m59s.txt	simHiC_TADintervals_coords_8noise_10-19_23h12m59s.txt	1	1	0	2	495	euclidean	88.89	41.17	2.28	57574.55
12	12n_1	simHiC_countMatrix_1227180_10-26_18h34m41s.txt	simHiC_TADintervals_coords_12noise_10-26_18h34m41s.txt	1	1	0	2	495	euclidean	84.99	53.17	2.68	57653.16
16	16n_1	simHiC_countMatrix_1636240_10-26_18h35m39s.txt	simHiC_TADintervals_coords_16noise_10-26_18h35m39s.txt	1	1	0	2	495	euclidean	87.08	48.45	2.64	57726.97
20	20n_1	simHiC_countMatrix_20noise_10-21_19h30m07s.txt	simHiC_TADintervals_coords_20noise_10-21_19h30m07s.txt	1	1	0	2	495	euclidean	84.9	57.03	2.96	57812.48
4	4n_1	simHiC_countMatrix_4noise_10-19_23h11m57s.txt	simHiC_TADintervals_coords_4noise_10-19_23h11m57s.txt	1	1	0	2	500	euclidean	88.38	38.63	2.87	57874.62
8	8n_1	simHiC_countMatrix_8noise_10-19_23h12m59s.txt	simHiC_TADintervals_coords_8noise_10-19_23h12m59s.txt	1	1	0	2	500	euclidean	88.25	44.36	2.29	57940.39
12	12n_1	simHiC_countMatrix_1227180_10-26_18h34m41s.txt	simHiC_TADintervals_coords_12noise_10-26_18h34m41s.txt	1	1	0	2	500	euclidean	86.06	53.15	2.7	58018.83
16	16n_1	simHiC_countMatrix_1636240_10-26_18h35m39s.txt	simHiC_TADintervals_coords_16noise_10-26_18h35m39s.txt	1	1	0	2	500	euclidean	87.43	47.56	2.62	58091.76
20	20n_1	simHiC_countMatrix_20noise_10-21_19h30m07s.txt	simHiC_TADintervals_coords_20noise_10-21_19h30m07s.txt	1	1	0	2	500	euclidean	85.44	57.19	2.91	58177.32
4	4n_1	simHiC_countMatrix_4noise_10-19_23h11m57s.txt	simHiC_TADintervals_coords_4noise_10-19_23h11m57s.txt	1	1	0	2	505	euclidean	88.07	41.32	2.91	58242.03
8	8n_1	simHiC_countMatrix_8noise_10-19_23h12m59s.txt	simHiC_TADintervals_coords_8noise_10-19_23h12m59s.txt	1	1	0	2	505	euclidean	89.17	40.04	2.37	58303.77
12	12n_1	simHiC_countMatrix_1227180_10-26_18h34m41s.txt	simHiC_TADintervals_coords_12noise_10-26_18h34m41s.txt	1	1	0	2	505	euclidean	86.59	54.51	2.77	58384.0
16	16n_1	simHiC_countMatrix_1636240_10-26_18h35m39s.txt	simHiC_TADintervals_coords_16noise_10-26_18h35m39s.txt	1	1	0	2	505	euclidean	85.41	47.83	2.62	58457.54
20	20n_1	simHiC_countMatrix_20noise_10-21_19h30m07s.txt	simHiC_TADintervals_coords_20noise_10-21_19h30m07s.txt	1	1	0	2	505	euclidean	85.01	57.38	2.98	58543.32
4	4n_1	simHiC_countMatrix_4noise_10-19_23h11m57s.txt	simHiC_TADintervals_coords_4noise_10-19_23h11m57s.txt	1	1	0	2	510	euclidean	87.65	40.96	2.97	58607.93
8	8n_1	simHiC_countMatrix_8noise_10-19_23h12m59s.txt	simHiC_TADintervals_coords_8noise_10-19_23h12m59s.txt	1	1	0	2	510	euclidean	88.91	40.74	2.37	58670.43
12	12n_1	simHiC_countMatrix_1227180_10-26_18h34m41s.txt	simHiC_TADintervals_coords_12noise_10-26_18h34m41s.txt	1	1	0	2	510	euclidean	85.81	55.06	2.72	58750.81
16	16n_1	simHiC_countMatrix_1636240_10-26_18h35m39s.txt	simHiC_TADintervals_coords_16noise_10-26_18h35m39s.txt	1	1	0	2	510	euclidean	85.83	47.95	2.73	58824.23
20	20n_1	simHiC_countMatrix_20noise_10-21_19h30m07s.txt	simHiC_TADintervals_coords_20noise_10-21_19h30m07s.txt	1	1	0	2	510	euclidean	85.82	58.38	3.01	58911.38
4	4n_1	simHiC_countMatrix_4noise_10-19_23h11m57s.txt	simHiC_TADintervals_coords_4noise_10-19_23h11m57s.txt	1	1	0	2	515	euclidean	87.39	42.04	3.01	58977.13
8	8n_1	simHiC_countMatrix_8noise_10-19_23h12m59s.txt	simHiC_TADintervals_coords_8noise_10-19_23h12m59s.txt	1	1	0	2	515	euclidean	88.8	42.09	2.43	59041.36
12	12n_1	simHiC_countMatrix_1227180_10-26_18h34m41s.txt	simHiC_TADintervals_coords_12noise_10-26_18h34m41s.txt	1	1	0	2	515	euclidean	85.31	50.97	2.8	59118.19
16	16n_1	simHiC_countMatrix_1636240_10-26_18h35m39s.txt	simHiC_TADintervals_coords_16noise_10-26_18h35m39s.txt	1	1	0	2	515	euclidean	86.61	49.55	2.79	59193.38
20	20n_1	simHiC_countMatrix_20noise_10-21_19h30m07s.txt	simHiC_TADintervals_coords_20noise_10-21_19h30m07s.txt	1	1	0	2	515	euclidean	84.76	53.97	3.05	59275.99
4	4n_1	simHiC_countMatrix_4noise_10-19_23h11m57s.txt	simHiC_TADintervals_coords_4noise_10-19_23h11m57s.txt	1	1	0	2	520	euclidean	87.75	46.14	3.1	59345.83
8	8n_1	simHiC_countMatrix_8noise_10-19_23h12m59s.txt	simHiC_TADintervals_coords_8noise_10-19_23h12m59s.txt	1	1	0	2	520	euclidean	89.54	43.99	2.4	59411.7
12	12n_1	simHiC_countMatrix_1227180_10-26_18h34m41s.txt	simHiC_TADintervals_coords_12noise_10-26_18h34m41s.txt	1	1	0	2	520	euclidean	86.67	49.42	2.8	59487.39
16	16n_1	simHiC_countMatrix_1636240_10-26_18h35m39s.txt	simHiC_TADintervals_coords_16noise_10-26_18h35m39s.txt	1	1	0	2	520	euclidean	85.61	54.36	2.79	59567.92
20	20n_1	simHiC_countMatrix_20noise_10-21_19h30m07s.txt	simHiC_TADintervals_coords_20noise_10-21_19h30m07s.txt	1	1	0	2	520	euclidean	84.57	56.78	3.11	59652.62
4	4n_1	simHiC_countMatrix_4noise_10-19_23h11m57s.txt	simHiC_TADintervals_coords_4noise_10-19_23h11m57s.txt	1	1	0	3	20	euclidean	60.19	17.22	0.13	59690.77
8	8n_1	simHiC_countMatrix_8noise_10-19_23h12m59s.txt	simHiC_TADintervals_coords_8noise_10-19_23h12m59s.txt	1	1	0	3	20	euclidean	67.1	21.37	0.1	59732.47
12	12n_1	simHiC_countMatrix_1227180_10-26_18h34m41s.txt	simHiC_TADintervals_coords_12noise_10-26_18h34m41s.txt	1	1	0	3	20	euclidean	63.83	28.24	0.12	59783.97
16	16n_1	simHiC_countMatrix_1636240_10-26_18h35m39s.txt	simHiC_TADintervals_coords_16noise_10-26_18h35m39s.txt	1	1	0	3	20	euclidean	62.19	21.76	0.11	59829.66
20	20n_1	simHiC_countMatrix_20noise_10-21_19h30m07s.txt	simHiC_TADintervals_coords_20noise_10-21_19h30m07s.txt	1	1	0	3	20	euclidean	60.01	28.86	0.12	59884.39
4	4n_1	simHiC_countMatrix_4noise_10-19_23h11m57s.txt	simHiC_TADintervals_coords_4noise_10-19_23h11m57s.txt	1	1	0	3	25	euclidean	61.17	20.56	0.17	59926.14
8	8n_1	simHiC_countMatrix_8noise_10-19_23h12m59s.txt	simHiC_TADintervals_coords_8noise_10-19_23h12m59s.txt	1	1	0	3	25	euclidean	65.89	22.05	0.13	59968.2
12	12n_1	simHiC_countMatrix_1227180_10-26_18h34m41s.txt	simHiC_TADintervals_coords_12noise_10-26_18h34m41s.txt	1	1	0	3	25	euclidean	64.52	28.53	0.14	60020.03
16	16n_1	simHiC_countMatrix_1636240_10-26_18h35m39s.txt	simHiC_TADintervals_coords_16noise_10-26_18h35m39s.txt	1	1	0	3	25	euclidean	63.06	21.85	0.13	60065.04
20	20n_1	simHiC_countMatrix_20noise_10-21_19h30m07s.txt	simHiC_TADintervals_coords_20noise_10-21_19h30m07s.txt	1	1	0	3	25	euclidean	60.2	28.46	0.15	60119.85
4	4n_1	simHiC_countMatrix_4noise_10-19_23h11m57s.txt	simHiC_TADintervals_coords_4noise_10-19_23h11m57s.txt	1	1	0	3	30	euclidean	63.1	20.43	0.18	60161.72
8	8n_1	simHiC_countMatrix_8noise_10-19_23h12m59s.txt	simHiC_TADintervals_coords_8noise_10-19_23h12m59s.txt	1	1	0	3	30	euclidean	70.2	20.88	0.15	60202.71
12	12n_1	simHiC_countMatrix_1227180_10-26_18h34m41s.txt	simHiC_TADintervals_coords_12noise_10-26_18h34m41s.txt	1	1	0	3	30	euclidean	64.44	24.77	0.16	60251.02
16	16n_1	simHiC_countMatrix_1636240_10-26_18h35m39s.txt	simHiC_TADintervals_coords_16noise_10-26_18h35m39s.txt	1	1	0	3	30	euclidean	67.43	24.42	0.15	60298.79
20	20n_1	simHiC_countMatrix_20noise_10-21_19h30m07s.txt	simHiC_TADintervals_coords_20noise_10-21_19h30m07s.txt	1	1	0	3	30	euclidean	63.71	26.16	0.16	60350.87
4	4n_1	simHiC_countMatrix_4noise_10-19_23h11m57s.txt	simHiC_TADintervals_coords_4noise_10-19_23h11m57s.txt	1	1	0	3	35	euclidean	62.85	22.89	0.21	60395.02
8	8n_1	simHiC_countMatrix_8noise_10-19_23h12m59s.txt	simHiC_TADintervals_coords_8noise_10-19_23h12m59s.txt	1	1	0	3	35	euclidean	71.96	22.22	0.16	60437.66
12	12n_1	simHiC_countMatrix_1227180_10-26_18h34m41s.txt	simHiC_TADintervals_coords_12noise_10-26_18h34m41s.txt	1	1	0	3	35	euclidean	68.26	24.29	0.19	60485.02
16	16n_1	simHiC_countMatrix_1636240_10-26_18h35m39s.txt	simHiC_TADintervals_coords_16noise_10-26_18h35m39s.txt	1	1	0	3	35	euclidean	64.61	27.71	0.17	60535.87
20	20n_1	simHiC_countMatrix_20noise_10-21_19h30m07s.txt	simHiC_TADintervals_coords_20noise_10-21_19h30m07s.txt	1	1	0	3	35	euclidean	65.91	26.34	0.18	60587.83
4	4n_1	simHiC_countMatrix_4noise_10-19_23h11m57s.txt	simHiC_TADintervals_coords_4noise_10-19_23h11m57s.txt	1	1	0	3	40	euclidean	62.87	22.94	0.25	60632.13
8	8n_1	simHiC_countMatrix_8noise_10-19_23h12m59s.txt	simHiC_TADintervals_coords_8noise_10-19_23h12m59s.txt	1	1	0	3	40	euclidean	70.42	24.04	0.19	60676.28
12	12n_1	simHiC_countMatrix_1227180_10-26_18h34m41s.txt	simHiC_TADintervals_coords_12noise_10-26_18h34m41s.txt	1	1	0	3	40	euclidean	65.77	27.97	0.21	60727.74
16	16n_1	simHiC_countMatrix_1636240_10-26_18h35m39s.txt	simHiC_TADintervals_coords_16noise_10-26_18h35m39s.txt	1	1	0	3	40	euclidean	63.89	25.26	0.19	60776.69
20	20n_1	simHiC_countMatrix_20noise_10-21_19h30m07s.txt	simHiC_TADintervals_coords_20noise_10-21_19h30m07s.txt	1	1	0	3	40	euclidean	64.21	30.29	0.21	60832.68
4	4n_1	simHiC_countMatrix_4noise_10-19_23h11m57s.txt	simHiC_TADintervals_coords_4noise_10-19_23h11m57s.txt	1	1	0	3	45	euclidean	64.23	19.05	0.28	60873.19
8	8n_1	simHiC_countMatrix_8noise_10-19_23h12m59s.txt	simHiC_TADintervals_coords_8noise_10-19_23h12m59s.txt	1	1	0	3	45	euclidean	72.06	26.11	0.21	60919.33
12	12n_1	simHiC_countMatrix_1227180_10-26_18h34m41s.txt	simHiC_TADintervals_coords_12noise_10-26_18h34m41s.txt	1	1	0	3	45	euclidean	67.16	25.06	0.23	60967.96
16	16n_1	simHiC_countMatrix_1636240_10-26_18h35m39s.txt	simHiC_TADintervals_coords_16noise_10-26_18h35m39s.txt	1	1	0	3	45	euclidean	63.2	23.51	0.23	61015.13
20	20n_1	simHiC_countMatrix_20noise_10-21_19h30m07s.txt	simHiC_TADintervals_coords_20noise_10-21_19h30m07s.txt	1	1	0	3	45	euclidean	66.09	34.58	0.23	61075.59
4	4n_1	simHiC_countMatrix_4noise_10-19_23h11m57s.txt	simHiC_TADintervals_coords_4noise_10-19_23h11m57s.txt	1	1	0	3	50	euclidean	64.95	22.74	0.3	61119.68
8	8n_1	simHiC_countMatrix_8noise_10-19_23h12m59s.txt	simHiC_TADintervals_coords_8noise_10-19_23h12m59s.txt	1	1	0	3	50	euclidean	71.33	22.28	0.23	61162.11
12	12n_1	simHiC_countMatrix_1227180_10-26_18h34m41s.txt	simHiC_TADintervals_coords_12noise_10-26_18h34m41s.txt	1	1	0	3	50	euclidean	66.57	28.34	0.25	61213.9
16	16n_1	simHiC_countMatrix_1636240_10-26_18h35m39s.txt	simHiC_TADintervals_coords_16noise_10-26_18h35m39s.txt	1	1	0	3	50	euclidean	64.0	23.96	0.24	61261.46
20	20n_1	simHiC_countMatrix_20noise_10-21_19h30m07s.txt	simHiC_TADintervals_coords_20noise_10-21_19h30m07s.txt	1	1	0	3	50	euclidean	65.37	36.81	0.25	61324.09
4	4n_1	simHiC_countMatrix_4noise_10-19_23h11m57s.txt	simHiC_TADintervals_coords_4noise_10-19_23h11m57s.txt	1	1	0	3	55	euclidean	65.46	25.82	0.32	61371.52
8	8n_1	simHiC_countMatrix_8noise_10-19_23h12m59s.txt	simHiC_TADintervals_coords_8noise_10-19_23h12m59s.txt	1	1	0	3	55	euclidean	71.73	20.87	0.24	61412.46
12	12n_1	simHiC_countMatrix_1227180_10-26_18h34m41s.txt	simHiC_TADintervals_coords_12noise_10-26_18h34m41s.txt	1	1	0	3	55	euclidean	68.04	27.4	0.28	61463.21
16	16n_1	simHiC_countMatrix_1636240_10-26_18h35m39s.txt	simHiC_TADintervals_coords_16noise_10-26_18h35m39s.txt	1	1	0	3	55	euclidean	63.13	26.2	0.25	61513.07
20	20n_1	simHiC_countMatrix_20noise_10-21_19h30m07s.txt	simHiC_TADintervals_coords_20noise_10-21_19h30m07s.txt	1	1	0	3	55	euclidean	69.56	27.58	0.28	61566.63
4	4n_1	simHiC_countMatrix_4noise_10-19_23h11m57s.txt	simHiC_TADintervals_coords_4noise_10-19_23h11m57s.txt	1	1	0	3	60	euclidean	65.1	26.64	0.35	61614.6
8	8n_1	simHiC_countMatrix_8noise_10-19_23h12m59s.txt	simHiC_TADintervals_coords_8noise_10-19_23h12m59s.txt	1	1	0	3	60	euclidean	72.12	24.02	0.27	61658.66
12	12n_1	simHiC_countMatrix_1227180_10-26_18h34m41s.txt	simHiC_TADintervals_coords_12noise_10-26_18h34m41s.txt	1	1	0	3	60	euclidean	69.19	27.07	0.29	61709.22
16	16n_1	simHiC_countMatrix_1636240_10-26_18h35m39s.txt	simHiC_TADintervals_coords_16noise_10-26_18h35m39s.txt	1	1	0	3	60	euclidean	65.27	26.51	0.27	61759.27
20	20n_1	simHiC_countMatrix_20noise_10-21_19h30m07s.txt	simHiC_TADintervals_coords_20noise_10-21_19h30m07s.txt	1	1	0	3	60	euclidean	70.97	29.07	0.3	61814.34
4	4n_1	simHiC_countMatrix_4noise_10-19_23h11m57s.txt	simHiC_TADintervals_coords_4noise_10-19_23h11m57s.txt	1	1	0	3	65	euclidean	66.06	26.14	0.39	61861.9
8	8n_1	simHiC_countMatrix_8noise_10-19_23h12m59s.txt	simHiC_TADintervals_coords_8noise_10-19_23h12m59s.txt	1	1	0	3	65	euclidean	72.26	22.24	0.29	61904.54
12	12n_1	simHiC_countMatrix_1227180_10-26_18h34m41s.txt	simHiC_TADintervals_coords_12noise_10-26_18h34m41s.txt	1	1	0	3	65	euclidean	70.49	26.57	0.32	61954.35
16	16n_1	simHiC_countMatrix_1636240_10-26_18h35m39s.txt	simHiC_TADintervals_coords_16noise_10-26_18h35m39s.txt	1	1	0	3	65	euclidean	63.35	26.62	0.3	62004.78
20	20n_1	simHiC_countMatrix_20noise_10-21_19h30m07s.txt	simHiC_TADintervals_coords_20noise_10-21_19h30m07s.txt	1	1	0	3	65	euclidean	68.42	27.51	0.34	62058.32
4	4n_1	simHiC_countMatrix_4noise_10-19_23h11m57s.txt	simHiC_TADintervals_coords_4noise_10-19_23h11m57s.txt	1	1	0	3	70	euclidean	66.08	27.0	0.41	62106.63
8	8n_1	simHiC_countMatrix_8noise_10-19_23h12m59s.txt	simHiC_TADintervals_coords_8noise_10-19_23h12m59s.txt	1	1	0	3	70	euclidean	71.38	24.63	0.31	62151.47
12	12n_1	simHiC_countMatrix_1227180_10-26_18h34m41s.txt	simHiC_TADintervals_coords_12noise_10-26_18h34m41s.txt	1	1	0	3	70	euclidean	68.92	27.54	0.35	62202.6
16	16n_1	simHiC_countMatrix_1636240_10-26_18h35m39s.txt	simHiC_TADintervals_coords_16noise_10-26_18h35m39s.txt	1	1	0	3	70	euclidean	65.01	27.21	0.33	62253.18
20	20n_1	simHiC_countMatrix_20noise_10-21_19h30m07s.txt	simHiC_TADintervals_coords_20noise_10-21_19h30m07s.txt	1	1	0	3	70	euclidean	70.58	29.38	0.35	62308.64
4	4n_1	simHiC_countMatrix_4noise_10-19_23h11m57s.txt	simHiC_TADintervals_coords_4noise_10-19_23h11m57s.txt	1	1	0	3	75	euclidean	66.56	26.81	0.45	62356.84
8	8n_1	simHiC_countMatrix_8noise_10-19_23h12m59s.txt	simHiC_TADintervals_coords_8noise_10-19_23h12m59s.txt	1	1	0	3	75	euclidean	74.58	22.68	0.34	62399.91
12	12n_1	simHiC_countMatrix_1227180_10-26_18h34m41s.txt	simHiC_TADintervals_coords_12noise_10-26_18h34m41s.txt	1	1	0	3	75	euclidean	71.36	26.6	0.37	62450.44
16	16n_1	simHiC_countMatrix_1636240_10-26_18h35m39s.txt	simHiC_TADintervals_coords_16noise_10-26_18h35m39s.txt	1	1	0	3	75	euclidean	67.31	27.9	0.36	62501.93
20	20n_1	simHiC_countMatrix_20noise_10-21_19h30m07s.txt	simHiC_TADintervals_coords_20noise_10-21_19h30m07s.txt	1	1	0	3	75	euclidean	68.57	28.7	0.39	62556.6
4	4n_1	simHiC_countMatrix_4noise_10-19_23h11m57s.txt	simHiC_TADintervals_coords_4noise_10-19_23h11m57s.txt	1	1	0	3	80	euclidean	66.31	28.52	0.49	62606.71
8	8n_1	simHiC_countMatrix_8noise_10-19_23h12m59s.txt	simHiC_TADintervals_coords_8noise_10-19_23h12m59s.txt	1	1	0	3	80	euclidean	72.7	25.91	0.36	62652.69
12	12n_1	simHiC_countMatrix_1227180_10-26_18h34m41s.txt	simHiC_TADintervals_coords_12noise_10-26_18h34m41s.txt	1	1	0	3	80	euclidean	72.93	29.66	0.42	62705.92
16	16n_1	simHiC_countMatrix_1636240_10-26_18h35m39s.txt	simHiC_TADintervals_coords_16noise_10-26_18h35m39s.txt	1	1	0	3	80	euclidean	66.55	28.82	0.4	62758.31
20	20n_1	simHiC_countMatrix_20noise_10-21_19h30m07s.txt	simHiC_TADintervals_coords_20noise_10-21_19h30m07s.txt	1	1	0	3	80	euclidean	70.37	31.35	0.44	62816.32
4	4n_1	simHiC_countMatrix_4noise_10-19_23h11m57s.txt	simHiC_TADintervals_coords_4noise_10-19_23h11m57s.txt	1	1	0	3	85	euclidean	66.29	27.3	0.51	62865.15
8	8n_1	simHiC_countMatrix_8noise_10-19_23h12m59s.txt	simHiC_TADintervals_coords_8noise_10-19_23h12m59s.txt	1	1	0	3	85	euclidean	72.79	23.2	0.39	62908.5
12	12n_1	simHiC_countMatrix_1227180_10-26_18h34m41s.txt	simHiC_TADintervals_coords_12noise_10-26_18h34m41s.txt	1	1	0	3	85	euclidean	75.32	28.18	0.44	62960.84
16	16n_1	simHiC_countMatrix_1636240_10-26_18h35m39s.txt	simHiC_TADintervals_coords_16noise_10-26_18h35m39s.txt	1	1	0	3	85	euclidean	71.27	28.02	0.42	63012.3
20	20n_1	simHiC_countMatrix_20noise_10-21_19h30m07s.txt	simHiC_TADintervals_coords_20noise_10-21_19h30m07s.txt	1	1	0	3	85	euclidean	71.76	29.38	0.48	63067.6
4	4n_1	simHiC_countMatrix_4noise_10-19_23h11m57s.txt	simHiC_TADintervals_coords_4noise_10-19_23h11m57s.txt	1	1	0	3	90	euclidean	66.84	28.65	0.53	63118.12
8	8n_1	simHiC_countMatrix_8noise_10-19_23h12m59s.txt	simHiC_TADintervals_coords_8noise_10-19_23h12m59s.txt	1	1	0	3	90	euclidean	74.58	25.68	0.4	63163.72
12	12n_1	simHiC_countMatrix_1227180_10-26_18h34m41s.txt	simHiC_TADintervals_coords_12noise_10-26_18h34m41s.txt	1	1	0	3	90	euclidean	76.92	28.12	0.45	63215.32
16	16n_1	simHiC_countMatrix_1636240_10-26_18h35m39s.txt	simHiC_TADintervals_coords_16noise_10-26_18h35m39s.txt	1	1	0	3	90	euclidean	71.97	33.04	0.44	63271.88
20	20n_1	simHiC_countMatrix_20noise_10-21_19h30m07s.txt	simHiC_TADintervals_coords_20noise_10-21_19h30m07s.txt	1	1	0	3	90	euclidean	70.37	32.89	0.48	63331.31
4	4n_1	simHiC_countMatrix_4noise_10-19_23h11m57s.txt	simHiC_TADintervals_coords_4noise_10-19_23h11m57s.txt	1	1	0	3	95	euclidean	68.32	21.65	0.54	63374.33
8	8n_1	simHiC_countMatrix_8noise_10-19_23h12m59s.txt	simHiC_TADintervals_coords_8noise_10-19_23h12m59s.txt	1	1	0	3	95	euclidean	71.79	25.62	0.43	63420.11
12	12n_1	simHiC_countMatrix_1227180_10-26_18h34m41s.txt	simHiC_TADintervals_coords_12noise_10-26_18h34m41s.txt	1	1	0	3	95	euclidean	75.42	32.25	0.49	63475.52
16	16n_1	simHiC_countMatrix_1636240_10-26_18h35m39s.txt	simHiC_TADintervals_coords_16noise_10-26_18h35m39s.txt	1	1	0	3	95	euclidean	73.11	32.0	0.47	63531.27
20	20n_1	simHiC_countMatrix_20noise_10-21_19h30m07s.txt	simHiC_TADintervals_coords_20noise_10-21_19h30m07s.txt	1	1	0	3	95	euclidean	73.92	37.91	0.52	63595.25
4	4n_1	simHiC_countMatrix_4noise_10-19_23h11m57s.txt	simHiC_TADintervals_coords_4noise_10-19_23h11m57s.txt	1	1	0	3	100	euclidean	70.06	22.97	0.55	63639.67
8	8n_1	simHiC_countMatrix_8noise_10-19_23h12m59s.txt	simHiC_TADintervals_coords_8noise_10-19_23h12m59s.txt	1	1	0	3	100	euclidean	74.43	29.21	0.45	63689.4
12	12n_1	simHiC_countMatrix_1227180_10-26_18h34m41s.txt	simHiC_TADintervals_coords_12noise_10-26_18h34m41s.txt	1	1	0	3	100	euclidean	76.8	29.67	0.52	63742.88
16	16n_1	simHiC_countMatrix_1636240_10-26_18h35m39s.txt	simHiC_TADintervals_coords_16noise_10-26_18h35m39s.txt	1	1	0	3	100	euclidean	72.98	29.47	0.5	63796.04
20	20n_1	simHiC_countMatrix_20noise_10-21_19h30m07s.txt	simHiC_TADintervals_coords_20noise_10-21_19h30m07s.txt	1	1	0	3	100	euclidean	74.79	32.12	0.53	63854.29
4	4n_1	simHiC_countMatrix_4noise_10-19_23h11m57s.txt	simHiC_TADintervals_coords_4noise_10-19_23h11m57s.txt	1	1	0	3	105	euclidean	71.05	27.22	0.6	63902.75
8	8n_1	simHiC_countMatrix_8noise_10-19_23h12m59s.txt	simHiC_TADintervals_coords_8noise_10-19_23h12m59s.txt	1	1	0	3	105	euclidean	74.47	24.34	0.47	63947.73
12	12n_1	simHiC_countMatrix_1227180_10-26_18h34m41s.txt	simHiC_TADintervals_coords_12noise_10-26_18h34m41s.txt	1	1	0	3	105	euclidean	77.36	28.97	0.53	64000.16
16	16n_1	simHiC_countMatrix_1636240_10-26_18h35m39s.txt	simHiC_TADintervals_coords_16noise_10-26_18h35m39s.txt	1	1	0	3	105	euclidean	74.45	27.18	0.5	64051.43
20	20n_1	simHiC_countMatrix_20noise_10-21_19h30m07s.txt	simHiC_TADintervals_coords_20noise_10-21_19h30m07s.txt	1	1	0	3	105	euclidean	73.85	39.94	0.56	64117.42
4	4n_1	simHiC_countMatrix_4noise_10-19_23h11m57s.txt	simHiC_TADintervals_coords_4noise_10-19_23h11m57s.txt	1	1	0	3	110	euclidean	74.68	29.77	0.63	64168.69
8	8n_1	simHiC_countMatrix_8noise_10-19_23h12m59s.txt	simHiC_TADintervals_coords_8noise_10-19_23h12m59s.txt	1	1	0	3	110	euclidean	75.11	26.81	0.47	64215.67
12	12n_1	simHiC_countMatrix_1227180_10-26_18h34m41s.txt	simHiC_TADintervals_coords_12noise_10-26_18h34m41s.txt	1	1	0	3	110	euclidean	78.06	29.98	0.55	64268.83
16	16n_1	simHiC_countMatrix_1636240_10-26_18h35m39s.txt	simHiC_TADintervals_coords_16noise_10-26_18h35m39s.txt	1	1	0	3	110	euclidean	73.66	30.06	0.54	64322.41
20	20n_1	simHiC_countMatrix_20noise_10-21_19h30m07s.txt	simHiC_TADintervals_coords_20noise_10-21_19h30m07s.txt	1	1	0	3	110	euclidean	74.45	32.73	0.56	64381.32
4	4n_1	simHiC_countMatrix_4noise_10-19_23h11m57s.txt	simHiC_TADintervals_coords_4noise_10-19_23h11m57s.txt	1	1	0	3	115	euclidean	73.87	27.51	0.64	64430.45
8	8n_1	simHiC_countMatrix_8noise_10-19_23h12m59s.txt	simHiC_TADintervals_coords_8noise_10-19_23h12m59s.txt	1	1	0	3	115	euclidean	75.48	25.33	0.5	64475.85
12	12n_1	simHiC_countMatrix_1227180_10-26_18h34m41s.txt	simHiC_TADintervals_coords_12noise_10-26_18h34m41s.txt	1	1	0	3	115	euclidean	79.51	34.18	0.56	64533.2
16	16n_1	simHiC_countMatrix_1636240_10-26_18h35m39s.txt	simHiC_TADintervals_coords_16noise_10-26_18h35m39s.txt	1	1	0	3	115	euclidean	76.87	29.89	0.55	64586.34
20	20n_1	simHiC_countMatrix_20noise_10-21_19h30m07s.txt	simHiC_TADintervals_coords_20noise_10-21_19h30m07s.txt	1	1	0	3	115	euclidean	75.71	36.1	0.61	64648.27
4	4n_1	simHiC_countMatrix_4noise_10-19_23h11m57s.txt	simHiC_TADintervals_coords_4noise_10-19_23h11m57s.txt	1	1	0	3	120	euclidean	74.52	23.17	0.68	64692.85
8	8n_1	simHiC_countMatrix_8noise_10-19_23h12m59s.txt	simHiC_TADintervals_coords_8noise_10-19_23h12m59s.txt	1	1	0	3	120	euclidean	76.44	30.43	0.54	64743.57
12	12n_1	simHiC_countMatrix_1227180_10-26_18h34m41s.txt	simHiC_TADintervals_coords_12noise_10-26_18h34m41s.txt	1	1	0	3	120	euclidean	80.84	30.63	0.61	64797.87
16	16n_1	simHiC_countMatrix_1636240_10-26_18h35m39s.txt	simHiC_TADintervals_coords_16noise_10-26_18h35m39s.txt	1	1	0	3	120	euclidean	75.01	28.33	0.57	64849.77
20	20n_1	simHiC_countMatrix_20noise_10-21_19h30m07s.txt	simHiC_TADintervals_coords_20noise_10-21_19h30m07s.txt	1	1	0	3	120	euclidean	77.39	38.59	0.64	64914.33
4	4n_1	simHiC_countMatrix_4noise_10-19_23h11m57s.txt	simHiC_TADintervals_coords_4noise_10-19_23h11m57s.txt	1	1	0	3	125	euclidean	76.04	24.93	0.73	64961.48
8	8n_1	simHiC_countMatrix_8noise_10-19_23h12m59s.txt	simHiC_TADintervals_coords_8noise_10-19_23h12m59s.txt	1	1	0	3	125	euclidean	78.23	27.2	0.57	65008.99
12	12n_1	simHiC_countMatrix_1227180_10-26_18h34m41s.txt	simHiC_TADintervals_coords_12noise_10-26_18h34m41s.txt	1	1	0	3	125	euclidean	81.41	33.19	0.65	65065.95
16	16n_1	simHiC_countMatrix_1636240_10-26_18h35m39s.txt	simHiC_TADintervals_coords_16noise_10-26_18h35m39s.txt	1	1	0	3	125	euclidean	76.17	37.86	0.6	65127.54
20	20n_1	simHiC_countMatrix_20noise_10-21_19h30m07s.txt	simHiC_TADintervals_coords_20noise_10-21_19h30m07s.txt	1	1	0	3	125	euclidean	76.69	36.73	0.67	65189.98
4	4n_1	simHiC_countMatrix_4noise_10-19_23h11m57s.txt	simHiC_TADintervals_coords_4noise_10-19_23h11m57s.txt	1	1	0	3	130	euclidean	78.8	26.28	0.75	65237.74
8	8n_1	simHiC_countMatrix_8noise_10-19_23h12m59s.txt	simHiC_TADintervals_coords_8noise_10-19_23h12m59s.txt	1	1	0	3	130	euclidean	78.83	31.08	0.58	65289.08
12	12n_1	simHiC_countMatrix_1227180_10-26_18h34m41s.txt	simHiC_TADintervals_coords_12noise_10-26_18h34m41s.txt	1	1	0	3	130	euclidean	82.63	30.74	0.67	65344.23
16	16n_1	simHiC_countMatrix_1636240_10-26_18h35m39s.txt	simHiC_TADintervals_coords_16noise_10-26_18h35m39s.txt	1	1	0	3	130	euclidean	76.86	34.4	0.62	65402.25
20	20n_1	simHiC_countMatrix_20noise_10-21_19h30m07s.txt	simHiC_TADintervals_coords_20noise_10-21_19h30m07s.txt	1	1	0	3	130	euclidean	78.93	41.44	0.68	65469.51
4	4n_1	simHiC_countMatrix_4noise_10-19_23h11m57s.txt	simHiC_TADintervals_coords_4noise_10-19_23h11m57s.txt	1	1	0	3	135	euclidean	85.29	24.89	0.8	65515.76
8	8n_1	simHiC_countMatrix_8noise_10-19_23h12m59s.txt	simHiC_TADintervals_coords_8noise_10-19_23h12m59s.txt	1	1	0	3	135	euclidean	82.59	31.22	0.63	65567.35
12	12n_1	simHiC_countMatrix_1227180_10-26_18h34m41s.txt	simHiC_TADintervals_coords_12noise_10-26_18h34m41s.txt	1	1	0	3	135	euclidean	82.92	32.21	0.7	65623.33
16	16n_1	simHiC_countMatrix_1636240_10-26_18h35m39s.txt	simHiC_TADintervals_coords_16noise_10-26_18h35m39s.txt	1	1	0	3	135	euclidean	78.16	32.34	0.64	65679.52
20	20n_1	simHiC_countMatrix_20noise_10-21_19h30m07s.txt	simHiC_TADintervals_coords_20noise_10-21_19h30m07s.txt	1	1	0	3	135	euclidean	80.91	34.37	0.74	65740.1
4	4n_1	simHiC_countMatrix_4noise_10-19_23h11m57s.txt	simHiC_TADintervals_coords_4noise_10-19_23h11m57s.txt	1	1	0	3	140	euclidean	84.1	31.5	0.85	65793.11
8	8n_1	simHiC_countMatrix_8noise_10-19_23h12m59s.txt	simHiC_TADintervals_coords_8noise_10-19_23h12m59s.txt	1	1	0	3	140	euclidean	83.48	27.01	0.65	65840.64
12	12n_1	simHiC_countMatrix_1227180_10-26_18h34m41s.txt	simHiC_TADintervals_coords_12noise_10-26_18h34m41s.txt	1	1	0	3	140	euclidean	85.37	32.34	0.75	65896.31
16	16n_1	simHiC_countMatrix_1636240_10-26_18h35m39s.txt	simHiC_TADintervals_coords_16noise_10-26_18h35m39s.txt	1	1	0	3	140	euclidean	77.37	30.61	0.7	65950.82
20	20n_1	simHiC_countMatrix_20noise_10-21_19h30m07s.txt	simHiC_TADintervals_coords_20noise_10-21_19h30m07s.txt	1	1	0	3	140	euclidean	79.81	43.89	0.73	66020.93
4	4n_1	simHiC_countMatrix_4noise_10-19_23h11m57s.txt	simHiC_TADintervals_coords_4noise_10-19_23h11m57s.txt	1	1	0	3	145	euclidean	86.77	31.37	0.85	66073.39
8	8n_1	simHiC_countMatrix_8noise_10-19_23h12m59s.txt	simHiC_TADintervals_coords_8noise_10-19_23h12m59s.txt	1	1	0	3	145	euclidean	82.85	31.02	0.66	66124.74
12	12n_1	simHiC_countMatrix_1227180_10-26_18h34m41s.txt	simHiC_TADintervals_coords_12noise_10-26_18h34m41s.txt	1	1	0	3	145	euclidean	85.41	36.26	0.73	66184.34
16	16n_1	simHiC_countMatrix_1636240_10-26_18h35m39s.txt	simHiC_TADintervals_coords_16noise_10-26_18h35m39s.txt	1	1	0	3	145	euclidean	78.17	32.6	0.69	66240.46
20	20n_1	simHiC_countMatrix_20noise_10-21_19h30m07s.txt	simHiC_TADintervals_coords_20noise_10-21_19h30m07s.txt	1	1	0	3	145	euclidean	81.19	39.65	0.76	66306.47
4	4n_1	simHiC_countMatrix_4noise_10-19_23h11m57s.txt	simHiC_TADintervals_coords_4noise_10-19_23h11m57s.txt	1	1	0	3	150	euclidean	87.9	25.31	0.84	66352.97
8	8n_1	simHiC_countMatrix_8noise_10-19_23h12m59s.txt	simHiC_TADintervals_coords_8noise_10-19_23h12m59s.txt	1	1	0	3	150	euclidean	81.78	31.81	0.67	66405.12
12	12n_1	simHiC_countMatrix_1227180_10-26_18h34m41s.txt	simHiC_TADintervals_coords_12noise_10-26_18h34m41s.txt	1	1	0	3	150	euclidean	85.24	38.29	0.77	66467.22
16	16n_1	simHiC_countMatrix_1636240_10-26_18h35m39s.txt	simHiC_TADintervals_coords_16noise_10-26_18h35m39s.txt	1	1	0	3	150	euclidean	77.38	31.48	0.7	66522.65
20	20n_1	simHiC_countMatrix_20noise_10-21_19h30m07s.txt	simHiC_TADintervals_coords_20noise_10-21_19h30m07s.txt	1	1	0	3	150	euclidean	81.69	39.32	0.76	66589.48
4	4n_1	simHiC_countMatrix_4noise_10-19_23h11m57s.txt	simHiC_TADintervals_coords_4noise_10-19_23h11m57s.txt	1	1	0	3	155	euclidean	83.99	27.73	0.89	66638.59
8	8n_1	simHiC_countMatrix_8noise_10-19_23h12m59s.txt	simHiC_TADintervals_coords_8noise_10-19_23h12m59s.txt	1	1	0	3	155	euclidean	82.64	29.4	0.68	66688.84
12	12n_1	simHiC_countMatrix_1227180_10-26_18h34m41s.txt	simHiC_TADintervals_coords_12noise_10-26_18h34m41s.txt	1	1	0	3	155	euclidean	86.6	32.28	0.8	66744.9
16	16n_1	simHiC_countMatrix_1636240_10-26_18h35m39s.txt	simHiC_TADintervals_coords_16noise_10-26_18h35m39s.txt	1	1	0	3	155	euclidean	79.43	40.27	0.73	66808.73
20	20n_1	simHiC_countMatrix_20noise_10-21_19h30m07s.txt	simHiC_TADintervals_coords_20noise_10-21_19h30m07s.txt	1	1	0	3	155	euclidean	82.08	38.39	0.82	66873.94
4	4n_1	simHiC_countMatrix_4noise_10-19_23h11m57s.txt	simHiC_TADintervals_coords_4noise_10-19_23h11m57s.txt	1	1	0	3	160	euclidean	86.75	27.22	0.88	66922.71
8	8n_1	simHiC_countMatrix_8noise_10-19_23h12m59s.txt	simHiC_TADintervals_coords_8noise_10-19_23h12m59s.txt	1	1	0	3	160	euclidean	84.19	26.45	0.72	66968.97
12	12n_1	simHiC_countMatrix_1227180_10-26_18h34m41s.txt	simHiC_TADintervals_coords_12noise_10-26_18h34m41s.txt	1	1	0	3	160	euclidean	84.94	39.94	0.79	67032.39
16	16n_1	simHiC_countMatrix_1636240_10-26_18h35m39s.txt	simHiC_TADintervals_coords_16noise_10-26_18h35m39s.txt	1	1	0	3	160	euclidean	79.53	35.3	0.76	67091.6
20	20n_1	simHiC_countMatrix_20noise_10-21_19h30m07s.txt	simHiC_TADintervals_coords_20noise_10-21_19h30m07s.txt	1	1	0	3	160	euclidean	82.12	40.56	0.84	67158.59
4	4n_1	simHiC_countMatrix_4noise_10-19_23h11m57s.txt	simHiC_TADintervals_coords_4noise_10-19_23h11m57s.txt	1	1	0	3	165	euclidean	86.21	28.66	1.02	67209.65
8	8n_1	simHiC_countMatrix_8noise_10-19_23h12m59s.txt	simHiC_TADintervals_coords_8noise_10-19_23h12m59s.txt	1	1	0	3	165	euclidean	84.63	30.59	0.8	67260.68
12	12n_1	simHiC_countMatrix_1227180_10-26_18h34m41s.txt	simHiC_TADintervals_coords_12noise_10-26_18h34m41s.txt	1	1	0	3	165	euclidean	87.1	33.88	0.89	67318.32
16	16n_1	simHiC_countMatrix_1636240_10-26_18h35m39s.txt	simHiC_TADintervals_coords_16noise_10-26_18h35m39s.txt	1	1	0	3	165	euclidean	81.75	36.36	0.83	67378.69
20	20n_1	simHiC_countMatrix_20noise_10-21_19h30m07s.txt	simHiC_TADintervals_coords_20noise_10-21_19h30m07s.txt	1	1	0	3	165	euclidean	80.92	38.3	0.92	67443.51
4	4n_1	simHiC_countMatrix_4noise_10-19_23h11m57s.txt	simHiC_TADintervals_coords_4noise_10-19_23h11m57s.txt	1	1	0	3	170	euclidean	83.76	28.76	0.98	67493.95
8	8n_1	simHiC_countMatrix_8noise_10-19_23h12m59s.txt	simHiC_TADintervals_coords_8noise_10-19_23h12m59s.txt	1	1	0	3	170	euclidean	83.4	28.41	0.75	67542.42
12	12n_1	simHiC_countMatrix_1227180_10-26_18h34m41s.txt	simHiC_TADintervals_coords_12noise_10-26_18h34m41s.txt	1	1	0	3	170	euclidean	86.54	36.33	0.87	67602.69
16	16n_1	simHiC_countMatrix_1636240_10-26_18h35m39s.txt	simHiC_TADintervals_coords_16noise_10-26_18h35m39s.txt	1	1	0	3	170	euclidean	81.81	34.8	0.78	67661.56
20	20n_1	simHiC_countMatrix_20noise_10-21_19h30m07s.txt	simHiC_TADintervals_coords_20noise_10-21_19h30m07s.txt	1	1	0	3	170	euclidean	79.82	41.44	0.87	67729.2
4	4n_1	simHiC_countMatrix_4noise_10-19_23h11m57s.txt	simHiC_TADintervals_coords_4noise_10-19_23h11m57s.txt	1	1	0	3	175	euclidean	85.95	30.52	1.05	67781.81
8	8n_1	simHiC_countMatrix_8noise_10-19_23h12m59s.txt	simHiC_TADintervals_coords_8noise_10-19_23h12m59s.txt	1	1	0	3	175	euclidean	84.17	31.13	0.78	67833.19
12	12n_1	simHiC_countMatrix_1227180_10-26_18h34m41s.txt	simHiC_TADintervals_coords_12noise_10-26_18h34m41s.txt	1	1	0	3	175	euclidean	83.62	41.64	0.93	67898.79
16	16n_1	simHiC_countMatrix_1636240_10-26_18h35m39s.txt	simHiC_TADintervals_coords_16noise_10-26_18h35m39s.txt	1	1	0	3	175	euclidean	82.09	34.21	0.88	67956.96
20	20n_1	simHiC_countMatrix_20noise_10-21_19h30m07s.txt	simHiC_TADintervals_coords_20noise_10-21_19h30m07s.txt	1	1	0	3	175	euclidean	79.99	42.68	0.96	68026.16
4	4n_1	simHiC_countMatrix_4noise_10-19_23h11m57s.txt	simHiC_TADintervals_coords_4noise_10-19_23h11m57s.txt	1	1	0	3	180	euclidean	86.03	31.74	1.03	68079.59
8	8n_1	simHiC_countMatrix_8noise_10-19_23h12m59s.txt	simHiC_TADintervals_coords_8noise_10-19_23h12m59s.txt	1	1	0	3	180	euclidean	85.74	28.19	0.81	68128.14
12	12n_1	simHiC_countMatrix_1227180_10-26_18h34m41s.txt	simHiC_TADintervals_coords_12noise_10-26_18h34m41s.txt	1	1	0	3	180	euclidean	84.99	39.59	0.91	68191.61
16	16n_1	simHiC_countMatrix_1636240_10-26_18h35m39s.txt	simHiC_TADintervals_coords_16noise_10-26_18h35m39s.txt	1	1	0	3	180	euclidean	82.45	35.63	0.85	68251.28
20	20n_1	simHiC_countMatrix_20noise_10-21_19h30m07s.txt	simHiC_TADintervals_coords_20noise_10-21_19h30m07s.txt	1	1	0	3	180	euclidean	81.69	42.78	0.95	68320.27
4	4n_1	simHiC_countMatrix_4noise_10-19_23h11m57s.txt	simHiC_TADintervals_coords_4noise_10-19_23h11m57s.txt	1	1	0	3	185	euclidean	85.68	30.5	1.09	68372.35
8	8n_1	simHiC_countMatrix_8noise_10-19_23h12m59s.txt	simHiC_TADintervals_coords_8noise_10-19_23h12m59s.txt	1	1	0	3	185	euclidean	84.22	32.41	0.87	68425.6
12	12n_1	simHiC_countMatrix_1227180_10-26_18h34m41s.txt	simHiC_TADintervals_coords_12noise_10-26_18h34m41s.txt	1	1	0	3	185	euclidean	84.41	34.69	0.94	68484.23
16	16n_1	simHiC_countMatrix_1636240_10-26_18h35m39s.txt	simHiC_TADintervals_coords_16noise_10-26_18h35m39s.txt	1	1	0	3	185	euclidean	81.56	35.17	0.92	68543.66
20	20n_1	simHiC_countMatrix_20noise_10-21_19h30m07s.txt	simHiC_TADintervals_coords_20noise_10-21_19h30m07s.txt	1	1	0	3	185	euclidean	81.04	40.14	1.02	68610.87
4	4n_1	simHiC_countMatrix_4noise_10-19_23h11m57s.txt	simHiC_TADintervals_coords_4noise_10-19_23h11m57s.txt	1	1	0	3	190	euclidean	85.22	33.08	1.09	68665.82
8	8n_1	simHiC_countMatrix_8noise_10-19_23h12m59s.txt	simHiC_TADintervals_coords_8noise_10-19_23h12m59s.txt	1	1	0	3	190	euclidean	87.24	30.78	0.85	68717.0
12	12n_1	simHiC_countMatrix_1227180_10-26_18h34m41s.txt	simHiC_TADintervals_coords_12noise_10-26_18h34m41s.txt	1	1	0	3	190	euclidean	83.45	40.48	0.96	68782.02
16	16n_1	simHiC_countMatrix_1636240_10-26_18h35m39s.txt	simHiC_TADintervals_coords_16noise_10-26_18h35m39s.txt	1	1	0	3	190	euclidean	83.97	36.07	0.91	68842.01
20	20n_1	simHiC_countMatrix_20noise_10-21_19h30m07s.txt	simHiC_TADintervals_coords_20noise_10-21_19h30m07s.txt	1	1	0	3	190	euclidean	82.47	42.11	1.04	68910.45
4	4n_1	simHiC_countMatrix_4noise_10-19_23h11m57s.txt	simHiC_TADintervals_coords_4noise_10-19_23h11m57s.txt	1	1	0	3	195	euclidean	85.0	32.76	1.17	68965.43
8	8n_1	simHiC_countMatrix_8noise_10-19_23h12m59s.txt	simHiC_TADintervals_coords_8noise_10-19_23h12m59s.txt	1	1	0	3	195	euclidean	86.83	35.55	0.89	69021.68
12	12n_1	simHiC_countMatrix_1227180_10-26_18h34m41s.txt	simHiC_TADintervals_coords_12noise_10-26_18h34m41s.txt	1	1	0	3	195	euclidean	84.63	37.39	1.02	69083.06
16	16n_1	simHiC_countMatrix_1636240_10-26_18h35m39s.txt	simHiC_TADintervals_coords_16noise_10-26_18h35m39s.txt	1	1	0	3	195	euclidean	82.8	34.48	0.98	69141.87
20	20n_1	simHiC_countMatrix_20noise_10-21_19h30m07s.txt	simHiC_TADintervals_coords_20noise_10-21_19h30m07s.txt	1	1	0	3	195	euclidean	84.23	48.19	1.05	69217.11
4	4n_1	simHiC_countMatrix_4noise_10-19_23h11m57s.txt	simHiC_TADintervals_coords_4noise_10-19_23h11m57s.txt	1	1	0	3	200	euclidean	86.34	35.49	1.15	69274.33
8	8n_1	simHiC_countMatrix_8noise_10-19_23h12m59s.txt	simHiC_TADintervals_coords_8noise_10-19_23h12m59s.txt	1	1	0	3	200	euclidean	87.24	32.96	0.87	69327.69
12	12n_1	simHiC_countMatrix_1227180_10-26_18h34m41s.txt	simHiC_TADintervals_coords_12noise_10-26_18h34m41s.txt	1	1	0	3	200	euclidean	84.62	36.91	1.01	69388.93
16	16n_1	simHiC_countMatrix_1636240_10-26_18h35m39s.txt	simHiC_TADintervals_coords_16noise_10-26_18h35m39s.txt	1	1	0	3	200	euclidean	83.34	36.8	0.97	69450.4
20	20n_1	simHiC_countMatrix_20noise_10-21_19h30m07s.txt	simHiC_TADintervals_coords_20noise_10-21_19h30m07s.txt	1	1	0	3	200	euclidean	82.48	40.54	1.04	69517.36
4	4n_1	simHiC_countMatrix_4noise_10-19_23h11m57s.txt	simHiC_TADintervals_coords_4noise_10-19_23h11m57s.txt	1	1	0	3	205	euclidean	83.82	33.75	1.22	69573.06
8	8n_1	simHiC_countMatrix_8noise_10-19_23h12m59s.txt	simHiC_TADintervals_coords_8noise_10-19_23h12m59s.txt	1	1	0	3	205	euclidean	88.92	31.13	0.9	69624.77
12	12n_1	simHiC_countMatrix_1227180_10-26_18h34m41s.txt	simHiC_TADintervals_coords_12noise_10-26_18h34m41s.txt	1	1	0	3	205	euclidean	85.1	41.49	1.06	69690.25
16	16n_1	simHiC_countMatrix_1636240_10-26_18h35m39s.txt	simHiC_TADintervals_coords_16noise_10-26_18h35m39s.txt	1	1	0	3	205	euclidean	82.43	37.18	1.02	69751.29
20	20n_1	simHiC_countMatrix_20noise_10-21_19h30m07s.txt	simHiC_TADintervals_coords_20noise_10-21_19h30m07s.txt	1	1	0	3	205	euclidean	83.64	44.08	1.13	69821.93
4	4n_1	simHiC_countMatrix_4noise_10-19_23h11m57s.txt	simHiC_TADintervals_coords_4noise_10-19_23h11m57s.txt	1	1	0	3	210	euclidean	82.08	29.28	1.21	69873.13
8	8n_1	simHiC_countMatrix_8noise_10-19_23h12m59s.txt	simHiC_TADintervals_coords_8noise_10-19_23h12m59s.txt	1	1	0	3	210	euclidean	88.24	36.5	0.92	69930.28
12	12n_1	simHiC_countMatrix_1227180_10-26_18h34m41s.txt	simHiC_TADintervals_coords_12noise_10-26_18h34m41s.txt	1	1	0	3	210	euclidean	86.86	37.11	1.08	69991.48
16	16n_1	simHiC_countMatrix_1636240_10-26_18h35m39s.txt	simHiC_TADintervals_coords_16noise_10-26_18h35m39s.txt	1	1	0	3	210	euclidean	81.61	35.34	1.02	70050.85
20	20n_1	simHiC_countMatrix_20noise_10-21_19h30m07s.txt	simHiC_TADintervals_coords_20noise_10-21_19h30m07s.txt	1	1	0	3	210	euclidean	83.52	46.39	1.1	70124.06
4	4n_1	simHiC_countMatrix_4noise_10-19_23h11m57s.txt	simHiC_TADintervals_coords_4noise_10-19_23h11m57s.txt	1	1	0	3	215	euclidean	82.32	30.25	1.24	70176.08
8	8n_1	simHiC_countMatrix_8noise_10-19_23h12m59s.txt	simHiC_TADintervals_coords_8noise_10-19_23h12m59s.txt	1	1	0	3	215	euclidean	88.78	32.6	0.95	70228.9
12	12n_1	simHiC_countMatrix_1227180_10-26_18h34m41s.txt	simHiC_TADintervals_coords_12noise_10-26_18h34m41s.txt	1	1	0	3	215	euclidean	86.32	39.94	1.11	70292.81
16	16n_1	simHiC_countMatrix_1636240_10-26_18h35m39s.txt	simHiC_TADintervals_coords_16noise_10-26_18h35m39s.txt	1	1	0	3	215	euclidean	82.87	44.22	1.07	70361.21
20	20n_1	simHiC_countMatrix_20noise_10-21_19h30m07s.txt	simHiC_TADintervals_coords_20noise_10-21_19h30m07s.txt	1	1	0	3	215	euclidean	82.99	44.57	1.18	70432.37
4	4n_1	simHiC_countMatrix_4noise_10-19_23h11m57s.txt	simHiC_TADintervals_coords_4noise_10-19_23h11m57s.txt	1	1	0	3	220	euclidean	81.42	32.2	1.22	70486.26
8	8n_1	simHiC_countMatrix_8noise_10-19_23h12m59s.txt	simHiC_TADintervals_coords_8noise_10-19_23h12m59s.txt	1	1	0	3	220	euclidean	89.08	37.03	0.98	70543.96
12	12n_1	simHiC_countMatrix_1227180_10-26_18h34m41s.txt	simHiC_TADintervals_coords_12noise_10-26_18h34m41s.txt	1	1	0	3	220	euclidean	85.28	37.96	1.13	70605.99
16	16n_1	simHiC_countMatrix_1636240_10-26_18h35m39s.txt	simHiC_TADintervals_coords_16noise_10-26_18h35m39s.txt	1	1	0	3	220	euclidean	82.57	41.27	1.09	70671.91
20	20n_1	simHiC_countMatrix_20noise_10-21_19h30m07s.txt	simHiC_TADintervals_coords_20noise_10-21_19h30m07s.txt	1	1	0	3	220	euclidean	83.59	48.4	1.19	70747.35
4	4n_1	simHiC_countMatrix_4noise_10-19_23h11m57s.txt	simHiC_TADintervals_coords_4noise_10-19_23h11m57s.txt	1	1	0	3	225	euclidean	82.06	30.73	1.3	70800.11
8	8n_1	simHiC_countMatrix_8noise_10-19_23h12m59s.txt	simHiC_TADintervals_coords_8noise_10-19_23h12m59s.txt	1	1	0	3	225	euclidean	88.94	37.23	1.0	70858.04
12	12n_1	simHiC_countMatrix_1227180_10-26_18h34m41s.txt	simHiC_TADintervals_coords_12noise_10-26_18h34m41s.txt	1	1	0	3	225	euclidean	86.85	39.19	1.14	70921.27
16	16n_1	simHiC_countMatrix_1636240_10-26_18h35m39s.txt	simHiC_TADintervals_coords_16noise_10-26_18h35m39s.txt	1	1	0	3	225	euclidean	81.97	38.48	1.11	70983.98
20	20n_1	simHiC_countMatrix_20noise_10-21_19h30m07s.txt	simHiC_TADintervals_coords_20noise_10-21_19h30m07s.txt	1	1	0	3	225	euclidean	82.85	42.55	1.21	71053.31
4	4n_1	simHiC_countMatrix_4noise_10-19_23h11m57s.txt	simHiC_TADintervals_coords_4noise_10-19_23h11m57s.txt	1	1	0	3	230	euclidean	80.67	36.54	1.31	71111.74
8	8n_1	simHiC_countMatrix_8noise_10-19_23h12m59s.txt	simHiC_TADintervals_coords_8noise_10-19_23h12m59s.txt	1	1	0	3	230	euclidean	88.1	32.07	1.02	71164.92
12	12n_1	simHiC_countMatrix_1227180_10-26_18h34m41s.txt	simHiC_TADintervals_coords_12noise_10-26_18h34m41s.txt	1	1	0	3	230	euclidean	85.66	39.05	1.16	71228.08
16	16n_1	simHiC_countMatrix_1636240_10-26_18h35m39s.txt	simHiC_TADintervals_coords_16noise_10-26_18h35m39s.txt	1	1	0	3	230	euclidean	82.2	36.58	1.12	71289.07
20	20n_1	simHiC_countMatrix_20noise_10-21_19h30m07s.txt	simHiC_TADintervals_coords_20noise_10-21_19h30m07s.txt	1	1	0	3	230	euclidean	84.51	51.09	1.22	71367.12
4	4n_1	simHiC_countMatrix_4noise_10-19_23h11m57s.txt	simHiC_TADintervals_coords_4noise_10-19_23h11m57s.txt	1	1	0	3	235	euclidean	83.47	36.64	1.32	71425.63
8	8n_1	simHiC_countMatrix_8noise_10-19_23h12m59s.txt	simHiC_TADintervals_coords_8noise_10-19_23h12m59s.txt	1	1	0	3	235	euclidean	88.8	36.37	1.03	71482.52
12	12n_1	simHiC_countMatrix_1227180_10-26_18h34m41s.txt	simHiC_TADintervals_coords_12noise_10-26_18h34m41s.txt	1	1	0	3	235	euclidean	84.95	42.6	1.21	71549.06
16	16n_1	simHiC_countMatrix_1636240_10-26_18h35m39s.txt	simHiC_TADintervals_coords_16noise_10-26_18h35m39s.txt	1	1	0	3	235	euclidean	83.79	39.7	1.22	71613.2
20	20n_1	simHiC_countMatrix_20noise_10-21_19h30m07s.txt	simHiC_TADintervals_coords_20noise_10-21_19h30m07s.txt	1	1	0	3	235	euclidean	83.18	46.46	1.3	71686.32
4	4n_1	simHiC_countMatrix_4noise_10-19_23h11m57s.txt	simHiC_TADintervals_coords_4noise_10-19_23h11m57s.txt	1	1	0	3	240	euclidean	84.65	30.94	1.33	71739.57
8	8n_1	simHiC_countMatrix_8noise_10-19_23h12m59s.txt	simHiC_TADintervals_coords_8noise_10-19_23h12m59s.txt	1	1	0	3	240	euclidean	88.19	37.2	1.1	71797.53
12	12n_1	simHiC_countMatrix_1227180_10-26_18h34m41s.txt	simHiC_TADintervals_coords_12noise_10-26_18h34m41s.txt	1	1	0	3	240	euclidean	85.98	43.98	1.18	71865.41
16	16n_1	simHiC_countMatrix_1636240_10-26_18h35m39s.txt	simHiC_TADintervals_coords_16noise_10-26_18h35m39s.txt	1	1	0	3	240	euclidean	84.33	37.58	1.14	71927.32
20	20n_1	simHiC_countMatrix_20noise_10-21_19h30m07s.txt	simHiC_TADintervals_coords_20noise_10-21_19h30m07s.txt	1	1	0	3	240	euclidean	84.59	46.52	1.29	72000.93
4	4n_1	simHiC_countMatrix_4noise_10-19_23h11m57s.txt	simHiC_TADintervals_coords_4noise_10-19_23h11m57s.txt	1	1	0	3	245	euclidean	85.91	32.9	1.34	72055.57
8	8n_1	simHiC_countMatrix_8noise_10-19_23h12m59s.txt	simHiC_TADintervals_coords_8noise_10-19_23h12m59s.txt	1	1	0	3	245	euclidean	89.45	33.95	1.04	72109.78
12	12n_1	simHiC_countMatrix_1227180_10-26_18h34m41s.txt	simHiC_TADintervals_coords_12noise_10-26_18h34m41s.txt	1	1	0	3	245	euclidean	87.15	37.83	1.21	72171.46
16	16n_1	simHiC_countMatrix_1636240_10-26_18h35m39s.txt	simHiC_TADintervals_coords_16noise_10-26_18h35m39s.txt	1	1	0	3	245	euclidean	86.13	46.01	1.2	72241.74
20	20n_1	simHiC_countMatrix_20noise_10-21_19h30m07s.txt	simHiC_TADintervals_coords_20noise_10-21_19h30m07s.txt	1	1	0	3	245	euclidean	85.56	44.98	1.31	72313.08
4	4n_1	simHiC_countMatrix_4noise_10-19_23h11m57s.txt	simHiC_TADintervals_coords_4noise_10-19_23h11m57s.txt	1	1	0	3	250	euclidean	85.31	32.72	1.37	72368.07
8	8n_1	simHiC_countMatrix_8noise_10-19_23h12m59s.txt	simHiC_TADintervals_coords_8noise_10-19_23h12m59s.txt	1	1	0	3	250	euclidean	88.3	31.41	1.08	72420.14
12	12n_1	simHiC_countMatrix_1227180_10-26_18h34m41s.txt	simHiC_TADintervals_coords_12noise_10-26_18h34m41s.txt	1	1	0	3	250	euclidean	86.68	46.24	1.26	72490.5
16	16n_1	simHiC_countMatrix_1636240_10-26_18h35m39s.txt	simHiC_TADintervals_coords_16noise_10-26_18h35m39s.txt	1	1	0	3	250	euclidean	85.41	42.0	1.21	72557.1
20	20n_1	simHiC_countMatrix_20noise_10-21_19h30m07s.txt	simHiC_TADintervals_coords_20noise_10-21_19h30m07s.txt	1	1	0	3	250	euclidean	84.51	47.28	1.35	72631.03
4	4n_1	simHiC_countMatrix_4noise_10-19_23h11m57s.txt	simHiC_TADintervals_coords_4noise_10-19_23h11m57s.txt	1	1	0	3	255	euclidean	86.64	33.62	1.45	72686.81
8	8n_1	simHiC_countMatrix_8noise_10-19_23h12m59s.txt	simHiC_TADintervals_coords_8noise_10-19_23h12m59s.txt	1	1	0	3	255	euclidean	88.7	35.33	1.13	72742.93
12	12n_1	simHiC_countMatrix_1227180_10-26_18h34m41s.txt	simHiC_TADintervals_coords_12noise_10-26_18h34m41s.txt	1	1	0	3	255	euclidean	86.55	39.87	1.29	72806.92
16	16n_1	simHiC_countMatrix_1636240_10-26_18h35m39s.txt	simHiC_TADintervals_coords_16noise_10-26_18h35m39s.txt	1	1	0	3	255	euclidean	85.47	42.12	1.28	72873.74
20	20n_1	simHiC_countMatrix_20noise_10-21_19h30m07s.txt	simHiC_TADintervals_coords_20noise_10-21_19h30m07s.txt	1	1	0	3	255	euclidean	85.15	45.02	1.41	72945.72
4	4n_1	simHiC_countMatrix_4noise_10-19_23h11m57s.txt	simHiC_TADintervals_coords_4noise_10-19_23h11m57s.txt	1	1	0	3	260	euclidean	88.47	33.88	1.44	73001.86
8	8n_1	simHiC_countMatrix_8noise_10-19_23h12m59s.txt	simHiC_TADintervals_coords_8noise_10-19_23h12m59s.txt	1	1	0	3	260	euclidean	89.6	33.25	1.15	73055.92
12	12n_1	simHiC_countMatrix_1227180_10-26_18h34m41s.txt	simHiC_TADintervals_coords_12noise_10-26_18h34m41s.txt	1	1	0	3	260	euclidean	85.06	42.51	1.34	73122.67
16	16n_1	simHiC_countMatrix_1636240_10-26_18h35m39s.txt	simHiC_TADintervals_coords_16noise_10-26_18h35m39s.txt	1	1	0	3	260	euclidean	86.1	40.72	1.26	73187.52
20	20n_1	simHiC_countMatrix_20noise_10-21_19h30m07s.txt	simHiC_TADintervals_coords_20noise_10-21_19h30m07s.txt	1	1	0	3	260	euclidean	84.22	47.76	1.42	73261.78
4	4n_1	simHiC_countMatrix_4noise_10-19_23h11m57s.txt	simHiC_TADintervals_coords_4noise_10-19_23h11m57s.txt	1	1	0	3	265	euclidean	87.69	35.39	1.46	73319.04
8	8n_1	simHiC_countMatrix_8noise_10-19_23h12m59s.txt	simHiC_TADintervals_coords_8noise_10-19_23h12m59s.txt	1	1	0	3	265	euclidean	88.6	36.56	1.15	73376.15
12	12n_1	simHiC_countMatrix_1227180_10-26_18h34m41s.txt	simHiC_TADintervals_coords_12noise_10-26_18h34m41s.txt	1	1	0	3	265	euclidean	85.94	48.44	1.31	73448.61
16	16n_1	simHiC_countMatrix_1636240_10-26_18h35m39s.txt	simHiC_TADintervals_coords_16noise_10-26_18h35m39s.txt	1	1	0	3	265	euclidean	85.84	40.33	1.28	73513.25
20	20n_1	simHiC_countMatrix_20noise_10-21_19h30m07s.txt	simHiC_TADintervals_coords_20noise_10-21_19h30m07s.txt	1	1	0	3	265	euclidean	85.18	47.94	1.44	73587.62
4	4n_1	simHiC_countMatrix_4noise_10-19_23h11m57s.txt	simHiC_TADintervals_coords_4noise_10-19_23h11m57s.txt	1	1	0	3	270	euclidean	88.82	34.17	1.51	73643.78
8	8n_1	simHiC_countMatrix_8noise_10-19_23h12m59s.txt	simHiC_TADintervals_coords_8noise_10-19_23h12m59s.txt	1	1	0	3	270	euclidean	89.08	36.32	1.16	73700.86
12	12n_1	simHiC_countMatrix_1227180_10-26_18h34m41s.txt	simHiC_TADintervals_coords_12noise_10-26_18h34m41s.txt	1	1	0	3	270	euclidean	85.75	41.59	1.34	73766.47
16	16n_1	simHiC_countMatrix_1636240_10-26_18h35m39s.txt	simHiC_TADintervals_coords_16noise_10-26_18h35m39s.txt	1	1	0	3	270	euclidean	84.38	40.18	1.31	73830.81
20	20n_1	simHiC_countMatrix_20noise_10-21_19h30m07s.txt	simHiC_TADintervals_coords_20noise_10-21_19h30m07s.txt	1	1	0	3	270	euclidean	83.58	52.58	1.52	73910.18
4	4n_1	simHiC_countMatrix_4noise_10-19_23h11m57s.txt	simHiC_TADintervals_coords_4noise_10-19_23h11m57s.txt	1	1	0	3	275	euclidean	87.09	36.04	1.51	73968.22
8	8n_1	simHiC_countMatrix_8noise_10-19_23h12m59s.txt	simHiC_TADintervals_coords_8noise_10-19_23h12m59s.txt	1	1	0	3	275	euclidean	89.04	35.54	1.2	74024.43
12	12n_1	simHiC_countMatrix_1227180_10-26_18h34m41s.txt	simHiC_TADintervals_coords_12noise_10-26_18h34m41s.txt	1	1	0	3	275	euclidean	86.63	44.28	1.49	74092.93
16	16n_1	simHiC_countMatrix_1636240_10-26_18h35m39s.txt	simHiC_TADintervals_coords_16noise_10-26_18h35m39s.txt	1	1	0	3	275	euclidean	84.89	39.95	1.35	74157.5
20	20n_1	simHiC_countMatrix_20noise_10-21_19h30m07s.txt	simHiC_TADintervals_coords_20noise_10-21_19h30m07s.txt	1	1	0	3	275	euclidean	84.59	53.12	1.52	74237.44
4	4n_1	simHiC_countMatrix_4noise_10-19_23h11m57s.txt	simHiC_TADintervals_coords_4noise_10-19_23h11m57s.txt	1	1	0	3	280	euclidean	86.42	36.01	1.57	74295.77
8	8n_1	simHiC_countMatrix_8noise_10-19_23h12m59s.txt	simHiC_TADintervals_coords_8noise_10-19_23h12m59s.txt	1	1	0	3	280	euclidean	88.42	36.96	1.22	74353.63
12	12n_1	simHiC_countMatrix_1227180_10-26_18h34m41s.txt	simHiC_TADintervals_coords_12noise_10-26_18h34m41s.txt	1	1	0	3	280	euclidean	86.21	48.04	1.41	74425.93
16	16n_1	simHiC_countMatrix_1636240_10-26_18h35m39s.txt	simHiC_TADintervals_coords_16noise_10-26_18h35m39s.txt	1	1	0	3	280	euclidean	85.37	39.94	1.36	74490.87
20	20n_1	simHiC_countMatrix_20noise_10-21_19h30m07s.txt	simHiC_TADintervals_coords_20noise_10-21_19h30m07s.txt	1	1	0	3	280	euclidean	85.78	49.16	1.56	74566.77
4	4n_1	simHiC_countMatrix_4noise_10-19_23h11m57s.txt	simHiC_TADintervals_coords_4noise_10-19_23h11m57s.txt	1	1	0	3	285	euclidean	87.47	33.32	1.57	74622.17
8	8n_1	simHiC_countMatrix_8noise_10-19_23h12m59s.txt	simHiC_TADintervals_coords_8noise_10-19_23h12m59s.txt	1	1	0	3	285	euclidean	87.29	40.34	1.25	74683.21
12	12n_1	simHiC_countMatrix_1227180_10-26_18h34m41s.txt	simHiC_TADintervals_coords_12noise_10-26_18h34m41s.txt	1	1	0	3	285	euclidean	85.62	42.19	1.45	74749.68
16	16n_1	simHiC_countMatrix_1636240_10-26_18h35m39s.txt	simHiC_TADintervals_coords_16noise_10-26_18h35m39s.txt	1	1	0	3	285	euclidean	85.77	41.12	1.46	74815.35
20	20n_1	simHiC_countMatrix_20noise_10-21_19h30m07s.txt	simHiC_TADintervals_coords_20noise_10-21_19h30m07s.txt	1	1	0	3	285	euclidean	85.36	53.59	1.61	74896.09
4	4n_1	simHiC_countMatrix_4noise_10-19_23h11m57s.txt	simHiC_TADintervals_coords_4noise_10-19_23h11m57s.txt	1	1	0	3	290	euclidean	86.93	36.87	1.57	74955.61
8	8n_1	simHiC_countMatrix_8noise_10-19_23h12m59s.txt	simHiC_TADintervals_coords_8noise_10-19_23h12m59s.txt	1	1	0	3	290	euclidean	87.22	36.7	1.29	75012.96
12	12n_1	simHiC_countMatrix_1227180_10-26_18h34m41s.txt	simHiC_TADintervals_coords_12noise_10-26_18h34m41s.txt	1	1	0	3	290	euclidean	86.03	45.3	1.46	75082.52
16	16n_1	simHiC_countMatrix_1636240_10-26_18h35m39s.txt	simHiC_TADintervals_coords_16noise_10-26_18h35m39s.txt	1	1	0	3	290	euclidean	85.22	40.27	1.44	75147.18
20	20n_1	simHiC_countMatrix_20noise_10-21_19h30m07s.txt	simHiC_TADintervals_coords_20noise_10-21_19h30m07s.txt	1	1	0	3	290	euclidean	85.55	55.62	1.63	75229.56
4	4n_1	simHiC_countMatrix_4noise_10-19_23h11m57s.txt	simHiC_TADintervals_coords_4noise_10-19_23h11m57s.txt	1	1	0	3	295	euclidean	87.68	40.61	1.66	75292.64
8	8n_1	simHiC_countMatrix_8noise_10-19_23h12m59s.txt	simHiC_TADintervals_coords_8noise_10-19_23h12m59s.txt	1	1	0	3	295	euclidean	88.94	35.09	1.29	75348.43
12	12n_1	simHiC_countMatrix_1227180_10-26_18h34m41s.txt	simHiC_TADintervals_coords_12noise_10-26_18h34m41s.txt	1	1	0	3	295	euclidean	86.29	43.6	1.54	75416.32
16	16n_1	simHiC_countMatrix_1636240_10-26_18h35m39s.txt	simHiC_TADintervals_coords_16noise_10-26_18h35m39s.txt	1	1	0	3	295	euclidean	84.2	47.02	1.48	75488.15
20	20n_1	simHiC_countMatrix_20noise_10-21_19h30m07s.txt	simHiC_TADintervals_coords_20noise_10-21_19h30m07s.txt	1	1	0	3	295	euclidean	85.76	46.67	1.61	75562.25
4	4n_1	simHiC_countMatrix_4noise_10-19_23h11m57s.txt	simHiC_TADintervals_coords_4noise_10-19_23h11m57s.txt	1	1	0	3	300	euclidean	87.36	37.03	1.63	75621.66
8	8n_1	simHiC_countMatrix_8noise_10-19_23h12m59s.txt	simHiC_TADintervals_coords_8noise_10-19_23h12m59s.txt	1	1	0	3	300	euclidean	88.88	38.43	1.33	75680.78
12	12n_1	simHiC_countMatrix_1227180_10-26_18h34m41s.txt	simHiC_TADintervals_coords_12noise_10-26_18h34m41s.txt	1	1	0	3	300	euclidean	86.41	44.89	1.65	75750.4
16	16n_1	simHiC_countMatrix_1636240_10-26_18h35m39s.txt	simHiC_TADintervals_coords_16noise_10-26_18h35m39s.txt	1	1	0	3	300	euclidean	84.58	44.0	1.5	75818.85
20	20n_1	simHiC_countMatrix_20noise_10-21_19h30m07s.txt	simHiC_TADintervals_coords_20noise_10-21_19h30m07s.txt	1	1	0	3	300	euclidean	85.51	47.34	1.64	75893.05
4	4n_1	simHiC_countMatrix_4noise_10-19_23h11m57s.txt	simHiC_TADintervals_coords_4noise_10-19_23h11m57s.txt	1	1	0	3	305	euclidean	87.18	41.24	1.69	75956.82
8	8n_1	simHiC_countMatrix_8noise_10-19_23h12m59s.txt	simHiC_TADintervals_coords_8noise_10-19_23h12m59s.txt	1	1	0	3	305	euclidean	87.83	36.66	1.35	76014.5
12	12n_1	simHiC_countMatrix_1227180_10-26_18h34m41s.txt	simHiC_TADintervals_coords_12noise_10-26_18h34m41s.txt	1	1	0	3	305	euclidean	87.28	43.27	1.58	76082.26
16	16n_1	simHiC_countMatrix_1636240_10-26_18h35m39s.txt	simHiC_TADintervals_coords_16noise_10-26_18h35m39s.txt	1	1	0	3	305	euclidean	86.13	43.41	1.68	76150.2
20	20n_1	simHiC_countMatrix_20noise_10-21_19h30m07s.txt	simHiC_TADintervals_coords_20noise_10-21_19h30m07s.txt	1	1	0	3	305	euclidean	86.08	47.28	1.69	76224.95
4	4n_1	simHiC_countMatrix_4noise_10-19_23h11m57s.txt	simHiC_TADintervals_coords_4noise_10-19_23h11m57s.txt	1	1	0	3	310	euclidean	88.3	37.61	1.7	76284.88
8	8n_1	simHiC_countMatrix_8noise_10-19_23h12m59s.txt	simHiC_TADintervals_coords_8noise_10-19_23h12m59s.txt	1	1	0	3	310	euclidean	88.25	35.74	1.35	76342.09
12	12n_1	simHiC_countMatrix_1227180_10-26_18h34m41s.txt	simHiC_TADintervals_coords_12noise_10-26_18h34m41s.txt	1	1	0	3	310	euclidean	86.06	51.67	1.61	76418.47
16	16n_1	simHiC_countMatrix_1636240_10-26_18h35m39s.txt	simHiC_TADintervals_coords_16noise_10-26_18h35m39s.txt	1	1	0	3	310	euclidean	84.61	43.31	1.54	76486.67
20	20n_1	simHiC_countMatrix_20noise_10-21_19h30m07s.txt	simHiC_TADintervals_coords_20noise_10-21_19h30m07s.txt	1	1	0	3	310	euclidean	86.55	53.24	1.71	76567.67
4	4n_1	simHiC_countMatrix_4noise_10-19_23h11m57s.txt	simHiC_TADintervals_coords_4noise_10-19_23h11m57s.txt	1	1	0	3	315	euclidean	87.52	36.88	1.78	76626.96
8	8n_1	simHiC_countMatrix_8noise_10-19_23h12m59s.txt	simHiC_TADintervals_coords_8noise_10-19_23h12m59s.txt	1	1	0	3	315	euclidean	88.51	41.55	1.38	76689.5
12	12n_1	simHiC_countMatrix_1227180_10-26_18h34m41s.txt	simHiC_TADintervals_coords_12noise_10-26_18h34m41s.txt	1	1	0	3	315	euclidean	86.55	51.01	1.61	76765.39
16	16n_1	simHiC_countMatrix_1636240_10-26_18h35m39s.txt	simHiC_TADintervals_coords_16noise_10-26_18h35m39s.txt	1	1	0	3	315	euclidean	85.15	43.47	1.59	76833.25
20	20n_1	simHiC_countMatrix_20noise_10-21_19h30m07s.txt	simHiC_TADintervals_coords_20noise_10-21_19h30m07s.txt	1	1	0	3	315	euclidean	86.15	53.82	1.78	76914.37
4	4n_1	simHiC_countMatrix_4noise_10-19_23h11m57s.txt	simHiC_TADintervals_coords_4noise_10-19_23h11m57s.txt	1	1	0	3	320	euclidean	88.21	36.64	1.76	76973.49
8	8n_1	simHiC_countMatrix_8noise_10-19_23h12m59s.txt	simHiC_TADintervals_coords_8noise_10-19_23h12m59s.txt	1	1	0	3	320	euclidean	88.48	42.51	1.41	77037.14
12	12n_1	simHiC_countMatrix_1227180_10-26_18h34m41s.txt	simHiC_TADintervals_coords_12noise_10-26_18h34m41s.txt	1	1	0	3	320	euclidean	86.69	51.56	1.64	77113.23
16	16n_1	simHiC_countMatrix_1636240_10-26_18h35m39s.txt	simHiC_TADintervals_coords_16noise_10-26_18h35m39s.txt	1	1	0	3	320	euclidean	86.86	43.55	1.61	77181.31
20	20n_1	simHiC_countMatrix_20noise_10-21_19h30m07s.txt	simHiC_TADintervals_coords_20noise_10-21_19h30m07s.txt	1	1	0	3	320	euclidean	86.44	54.53	1.78	77263.02
4	4n_1	simHiC_countMatrix_4noise_10-19_23h11m57s.txt	simHiC_TADintervals_coords_4noise_10-19_23h11m57s.txt	1	1	0	3	325	euclidean	88.23	36.78	1.77	77322.21
8	8n_1	simHiC_countMatrix_8noise_10-19_23h12m59s.txt	simHiC_TADintervals_coords_8noise_10-19_23h12m59s.txt	1	1	0	3	325	euclidean	87.72	42.44	1.42	77385.28
12	12n_1	simHiC_countMatrix_1227180_10-26_18h34m41s.txt	simHiC_TADintervals_coords_12noise_10-26_18h34m41s.txt	1	1	0	3	325	euclidean	86.66	51.82	1.7	77462.07
16	16n_1	simHiC_countMatrix_1636240_10-26_18h35m39s.txt	simHiC_TADintervals_coords_16noise_10-26_18h35m39s.txt	1	1	0	3	325	euclidean	85.54	44.36	1.64	77530.92
20	20n_1	simHiC_countMatrix_20noise_10-21_19h30m07s.txt	simHiC_TADintervals_coords_20noise_10-21_19h30m07s.txt	1	1	0	3	325	euclidean	84.89	54.17	1.82	77612.08
4	4n_1	simHiC_countMatrix_4noise_10-19_23h11m57s.txt	simHiC_TADintervals_coords_4noise_10-19_23h11m57s.txt	1	1	0	3	330	euclidean	88.02	44.26	1.82	77678.81
8	8n_1	simHiC_countMatrix_8noise_10-19_23h12m59s.txt	simHiC_TADintervals_coords_8noise_10-19_23h12m59s.txt	1	1	0	3	330	euclidean	87.45	38.23	1.47	77738.62
12	12n_1	simHiC_countMatrix_1227180_10-26_18h34m41s.txt	simHiC_TADintervals_coords_12noise_10-26_18h34m41s.txt	1	1	0	3	330	euclidean	85.99	45.57	1.69	77808.98
16	16n_1	simHiC_countMatrix_1636240_10-26_18h35m39s.txt	simHiC_TADintervals_coords_16noise_10-26_18h35m39s.txt	1	1	0	3	330	euclidean	85.97	43.65	1.66	77877.6
20	20n_1	simHiC_countMatrix_20noise_10-21_19h30m07s.txt	simHiC_TADintervals_coords_20noise_10-21_19h30m07s.txt	1	1	0	3	330	euclidean	86.63	58.58	1.85	77963.57
4	4n_1	simHiC_countMatrix_4noise_10-19_23h11m57s.txt	simHiC_TADintervals_coords_4noise_10-19_23h11m57s.txt	1	1	0	3	335	euclidean	88.22	41.33	1.89	78027.4
8	8n_1	simHiC_countMatrix_8noise_10-19_23h12m59s.txt	simHiC_TADintervals_coords_8noise_10-19_23h12m59s.txt	1	1	0	3	335	euclidean	88.4	43.88	1.5	78092.75
12	12n_1	simHiC_countMatrix_1227180_10-26_18h34m41s.txt	simHiC_TADintervals_coords_12noise_10-26_18h34m41s.txt	1	1	0	3	335	euclidean	86.42	46.3	1.77	78163.98
16	16n_1	simHiC_countMatrix_1636240_10-26_18h35m39s.txt	simHiC_TADintervals_coords_16noise_10-26_18h35m39s.txt	1	1	0	3	335	euclidean	85.4	46.03	1.67	78235.01
20	20n_1	simHiC_countMatrix_20noise_10-21_19h30m07s.txt	simHiC_TADintervals_coords_20noise_10-21_19h30m07s.txt	1	1	0	3	335	euclidean	85.03	49.12	1.9	78311.92
4	4n_1	simHiC_countMatrix_4noise_10-19_23h11m57s.txt	simHiC_TADintervals_coords_4noise_10-19_23h11m57s.txt	1	1	0	3	340	euclidean	87.73	43.3	1.95	78377.9
8	8n_1	simHiC_countMatrix_8noise_10-19_23h12m59s.txt	simHiC_TADintervals_coords_8noise_10-19_23h12m59s.txt	1	1	0	3	340	euclidean	86.72	41.01	1.51	78440.05
12	12n_1	simHiC_countMatrix_1227180_10-26_18h34m41s.txt	simHiC_TADintervals_coords_12noise_10-26_18h34m41s.txt	1	1	0	3	340	euclidean	86.79	47.18	1.77	78511.99
16	16n_1	simHiC_countMatrix_1636240_10-26_18h35m39s.txt	simHiC_TADintervals_coords_16noise_10-26_18h35m39s.txt	1	1	0	3	340	euclidean	85.74	46.59	1.73	78583.51
20	20n_1	simHiC_countMatrix_20noise_10-21_19h30m07s.txt	simHiC_TADintervals_coords_20noise_10-21_19h30m07s.txt	1	1	0	3	340	euclidean	85.64	51.36	1.94	78662.34
4	4n_1	simHiC_countMatrix_4noise_10-19_23h11m57s.txt	simHiC_TADintervals_coords_4noise_10-19_23h11m57s.txt	1	1	0	3	345	euclidean	87.45	41.53	1.95	78726.4
8	8n_1	simHiC_countMatrix_8noise_10-19_23h12m59s.txt	simHiC_TADintervals_coords_8noise_10-19_23h12m59s.txt	1	1	0	3	345	euclidean	87.02	39.56	1.52	78787.27
12	12n_1	simHiC_countMatrix_1227180_10-26_18h34m41s.txt	simHiC_TADintervals_coords_12noise_10-26_18h34m41s.txt	1	1	0	3	345	euclidean	87.55	50.14	1.76	78861.9
16	16n_1	simHiC_countMatrix_1636240_10-26_18h35m39s.txt	simHiC_TADintervals_coords_16noise_10-26_18h35m39s.txt	1	1	0	3	345	euclidean	84.96	46.4	1.74	78933.05
20	20n_1	simHiC_countMatrix_20noise_10-21_19h30m07s.txt	simHiC_TADintervals_coords_20noise_10-21_19h30m07s.txt	1	1	0	3	345	euclidean	85.6	54.65	1.94	79015.38
4	4n_1	simHiC_countMatrix_4noise_10-19_23h11m57s.txt	simHiC_TADintervals_coords_4noise_10-19_23h11m57s.txt	1	1	0	3	350	euclidean	88.65	36.69	1.95	79074.73
8	8n_1	simHiC_countMatrix_8noise_10-19_23h12m59s.txt	simHiC_TADintervals_coords_8noise_10-19_23h12m59s.txt	1	1	0	3	350	euclidean	87.06	43.27	1.53	79139.01
12	12n_1	simHiC_countMatrix_1227180_10-26_18h34m41s.txt	simHiC_TADintervals_coords_12noise_10-26_18h34m41s.txt	1	1	0	3	350	euclidean	87.1	51.93	1.85	79215.78
16	16n_1	simHiC_countMatrix_1636240_10-26_18h35m39s.txt	simHiC_TADintervals_coords_16noise_10-26_18h35m39s.txt	1	1	0	3	350	euclidean	85.04	44.87	1.75	79285.43
20	20n_1	simHiC_countMatrix_20noise_10-21_19h30m07s.txt	simHiC_TADintervals_coords_20noise_10-21_19h30m07s.txt	1	1	0	3	350	euclidean	85.58	54.81	2.0	79367.8
4	4n_1	simHiC_countMatrix_4noise_10-19_23h11m57s.txt	simHiC_TADintervals_coords_4noise_10-19_23h11m57s.txt	1	1	0	3	355	euclidean	86.95	39.1	2.02	79429.62
8	8n_1	simHiC_countMatrix_8noise_10-19_23h12m59s.txt	simHiC_TADintervals_coords_8noise_10-19_23h12m59s.txt	1	1	0	3	355	euclidean	86.57	40.47	1.61	79491.05
12	12n_1	simHiC_countMatrix_1227180_10-26_18h34m41s.txt	simHiC_TADintervals_coords_12noise_10-26_18h34m41s.txt	1	1	0	3	355	euclidean	86.57	47.0	1.88	79563.02
16	16n_1	simHiC_countMatrix_1636240_10-26_18h35m39s.txt	simHiC_TADintervals_coords_16noise_10-26_18h35m39s.txt	1	1	0	3	355	euclidean	85.23	53.27	1.83	79641.53
20	20n_1	simHiC_countMatrix_20noise_10-21_19h30m07s.txt	simHiC_TADintervals_coords_20noise_10-21_19h30m07s.txt	1	1	0	3	355	euclidean	85.77	53.32	2.01	79722.82
4	4n_1	simHiC_countMatrix_4noise_10-19_23h11m57s.txt	simHiC_TADintervals_coords_4noise_10-19_23h11m57s.txt	1	1	0	3	360	euclidean	87.65	38.44	2.02	79783.93
8	8n_1	simHiC_countMatrix_8noise_10-19_23h12m59s.txt	simHiC_TADintervals_coords_8noise_10-19_23h12m59s.txt	1	1	0	3	360	euclidean	88.67	38.29	1.62	79843.59
12	12n_1	simHiC_countMatrix_1227180_10-26_18h34m41s.txt	simHiC_TADintervals_coords_12noise_10-26_18h34m41s.txt	1	1	0	3	360	euclidean	87.17	54.02	1.87	79922.63
16	16n_1	simHiC_countMatrix_1636240_10-26_18h35m39s.txt	simHiC_TADintervals_coords_16noise_10-26_18h35m39s.txt	1	1	0	3	360	euclidean	85.81	49.1	1.88	79996.75
20	20n_1	simHiC_countMatrix_20noise_10-21_19h30m07s.txt	simHiC_TADintervals_coords_20noise_10-21_19h30m07s.txt	1	1	0	3	360	euclidean	85.59	55.34	2.05	80079.56
4	4n_1	simHiC_countMatrix_4noise_10-19_23h11m57s.txt	simHiC_TADintervals_coords_4noise_10-19_23h11m57s.txt	1	1	0	3	365	euclidean	87.22	39.61	2.08	80141.86
8	8n_1	simHiC_countMatrix_8noise_10-19_23h12m59s.txt	simHiC_TADintervals_coords_8noise_10-19_23h12m59s.txt	1	1	0	3	365	euclidean	87.94	41.66	1.6	80204.69
12	12n_1	simHiC_countMatrix_1227180_10-26_18h34m41s.txt	simHiC_TADintervals_coords_12noise_10-26_18h34m41s.txt	1	1	0	3	365	euclidean	86.91	47.61	1.9	80277.0
16	16n_1	simHiC_countMatrix_1636240_10-26_18h35m39s.txt	simHiC_TADintervals_coords_16noise_10-26_18h35m39s.txt	1	1	0	3	365	euclidean	85.77	48.72	1.86	80350.91
20	20n_1	simHiC_countMatrix_20noise_10-21_19h30m07s.txt	simHiC_TADintervals_coords_20noise_10-21_19h30m07s.txt	1	1	0	3	365	euclidean	84.89	57.07	2.1	80435.67
4	4n_1	simHiC_countMatrix_4noise_10-19_23h11m57s.txt	simHiC_TADintervals_coords_4noise_10-19_23h11m57s.txt	1	1	0	3	370	euclidean	87.5	37.9	2.06	80496.47
8	8n_1	simHiC_countMatrix_8noise_10-19_23h12m59s.txt	simHiC_TADintervals_coords_8noise_10-19_23h12m59s.txt	1	1	0	3	370	euclidean	87.62	46.01	1.67	80563.58
12	12n_1	simHiC_countMatrix_1227180_10-26_18h34m41s.txt	simHiC_TADintervals_coords_12noise_10-26_18h34m41s.txt	1	1	0	3	370	euclidean	87.01	47.24	1.91	80635.69
16	16n_1	simHiC_countMatrix_1636240_10-26_18h35m39s.txt	simHiC_TADintervals_coords_16noise_10-26_18h35m39s.txt	1	1	0	3	370	euclidean	86.19	51.96	1.85	80712.93
20	20n_1	simHiC_countMatrix_20noise_10-21_19h30m07s.txt	simHiC_TADintervals_coords_20noise_10-21_19h30m07s.txt	1	1	0	3	370	euclidean	86.01	57.56	2.1	80798.45
4	4n_1	simHiC_countMatrix_4noise_10-19_23h11m57s.txt	simHiC_TADintervals_coords_4noise_10-19_23h11m57s.txt	1	1	0	3	375	euclidean	87.62	42.53	2.09	80863.96
8	8n_1	simHiC_countMatrix_8noise_10-19_23h12m59s.txt	simHiC_TADintervals_coords_8noise_10-19_23h12m59s.txt	1	1	0	3	375	euclidean	87.84	40.73	1.67	80926.07
12	12n_1	simHiC_countMatrix_1227180_10-26_18h34m41s.txt	simHiC_TADintervals_coords_12noise_10-26_18h34m41s.txt	1	1	0	3	375	euclidean	86.72	48.57	1.95	80999.83
16	16n_1	simHiC_countMatrix_1636240_10-26_18h35m39s.txt	simHiC_TADintervals_coords_16noise_10-26_18h35m39s.txt	1	1	0	3	375	euclidean	86.31	49.26	1.93	81074.01
20	20n_1	simHiC_countMatrix_20noise_10-21_19h30m07s.txt	simHiC_TADintervals_coords_20noise_10-21_19h30m07s.txt	1	1	0	3	375	euclidean	85.16	52.55	2.16	81154.21
4	4n_1	simHiC_countMatrix_4noise_10-19_23h11m57s.txt	simHiC_TADintervals_coords_4noise_10-19_23h11m57s.txt	1	1	0	3	380	euclidean	87.1	46.03	2.15	81223.15
8	8n_1	simHiC_countMatrix_8noise_10-19_23h12m59s.txt	simHiC_TADintervals_coords_8noise_10-19_23h12m59s.txt	1	1	0	3	380	euclidean	88.98	42.62	1.76	81287.34
12	12n_1	simHiC_countMatrix_1227180_10-26_18h34m41s.txt	simHiC_TADintervals_coords_12noise_10-26_18h34m41s.txt	1	1	0	3	380	euclidean	86.81	48.71	1.99	81361.02
16	16n_1	simHiC_countMatrix_1636240_10-26_18h35m39s.txt	simHiC_TADintervals_coords_16noise_10-26_18h35m39s.txt	1	1	0	3	380	euclidean	85.48	53.25	1.97	81439.32
20	20n_1	simHiC_countMatrix_20noise_10-21_19h30m07s.txt	simHiC_TADintervals_coords_20noise_10-21_19h30m07s.txt	1	1	0	3	380	euclidean	85.74	55.27	2.27	81522.66
4	4n_1	simHiC_countMatrix_4noise_10-19_23h11m57s.txt	simHiC_TADintervals_coords_4noise_10-19_23h11m57s.txt	1	1	0	3	385	euclidean	85.78	39.23	2.16	81584.88
8	8n_1	simHiC_countMatrix_8noise_10-19_23h12m59s.txt	simHiC_TADintervals_coords_8noise_10-19_23h12m59s.txt	1	1	0	3	385	euclidean	88.97	43.41	1.73	81649.59
12	12n_1	simHiC_countMatrix_1227180_10-26_18h34m41s.txt	simHiC_TADintervals_coords_12noise_10-26_18h34m41s.txt	1	1	0	3	385	euclidean	86.57	52.96	2.03	81727.77
16	16n_1	simHiC_countMatrix_1636240_10-26_18h35m39s.txt	simHiC_TADintervals_coords_16noise_10-26_18h35m39s.txt	1	1	0	3	385	euclidean	85.36	52.55	2.02	81805.65
20	20n_1	simHiC_countMatrix_20noise_10-21_19h30m07s.txt	simHiC_TADintervals_coords_20noise_10-21_19h30m07s.txt	1	1	0	3	385	euclidean	86.55	60.98	2.21	81894.26
4	4n_1	simHiC_countMatrix_4noise_10-19_23h11m57s.txt	simHiC_TADintervals_coords_4noise_10-19_23h11m57s.txt	1	1	0	3	390	euclidean	87.81	39.94	2.23	81957.22
8	8n_1	simHiC_countMatrix_8noise_10-19_23h12m59s.txt	simHiC_TADintervals_coords_8noise_10-19_23h12m59s.txt	1	1	0	3	390	euclidean	89.17	45.63	1.78	82024.09
12	12n_1	simHiC_countMatrix_1227180_10-26_18h34m41s.txt	simHiC_TADintervals_coords_12noise_10-26_18h34m41s.txt	1	1	0	3	390	euclidean	86.86	49.75	2.03	82098.64
16	16n_1	simHiC_countMatrix_1636240_10-26_18h35m39s.txt	simHiC_TADintervals_coords_16noise_10-26_18h35m39s.txt	1	1	0	3	390	euclidean	85.35	47.86	2.04	82171.65
20	20n_1	simHiC_countMatrix_20noise_10-21_19h30m07s.txt	simHiC_TADintervals_coords_20noise_10-21_19h30m07s.txt	1	1	0	3	390	euclidean	85.17	61.44	2.25	82260.87
4	4n_1	simHiC_countMatrix_4noise_10-19_23h11m57s.txt	simHiC_TADintervals_coords_4noise_10-19_23h11m57s.txt	1	1	0	3	395	euclidean	86.79	42.99	2.28	82326.85
8	8n_1	simHiC_countMatrix_8noise_10-19_23h12m59s.txt	simHiC_TADintervals_coords_8noise_10-19_23h12m59s.txt	1	1	0	3	395	euclidean	89.26	42.94	1.78	82390.97
12	12n_1	simHiC_countMatrix_1227180_10-26_18h34m41s.txt	simHiC_TADintervals_coords_12noise_10-26_18h34m41s.txt	1	1	0	3	395	euclidean	87.57	50.66	2.09	82466.98
16	16n_1	simHiC_countMatrix_1636240_10-26_18h35m39s.txt	simHiC_TADintervals_coords_16noise_10-26_18h35m39s.txt	1	1	0	3	395	euclidean	85.93	50.16	2.02	82542.31
20	20n_1	simHiC_countMatrix_20noise_10-21_19h30m07s.txt	simHiC_TADintervals_coords_20noise_10-21_19h30m07s.txt	1	1	0	3	395	euclidean	84.15	55.29	2.3	82625.39
4	4n_1	simHiC_countMatrix_4noise_10-19_23h11m57s.txt	simHiC_TADintervals_coords_4noise_10-19_23h11m57s.txt	1	1	0	3	400	euclidean	88.01	46.08	2.26	82694.3
8	8n_1	simHiC_countMatrix_8noise_10-19_23h12m59s.txt	simHiC_TADintervals_coords_8noise_10-19_23h12m59s.txt	1	1	0	3	400	euclidean	87.69	42.06	1.82	82757.77
12	12n_1	simHiC_countMatrix_1227180_10-26_18h34m41s.txt	simHiC_TADintervals_coords_12noise_10-26_18h34m41s.txt	1	1	0	3	400	euclidean	86.64	50.09	2.09	82832.72
16	16n_1	simHiC_countMatrix_1636240_10-26_18h35m39s.txt	simHiC_TADintervals_coords_16noise_10-26_18h35m39s.txt	1	1	0	3	400	euclidean	86.14	50.69	2.09	82908.42
20	20n_1	simHiC_countMatrix_20noise_10-21_19h30m07s.txt	simHiC_TADintervals_coords_20noise_10-21_19h30m07s.txt	1	1	0	3	400	euclidean	84.81	55.54	2.32	82991.95
4	4n_1	simHiC_countMatrix_4noise_10-19_23h11m57s.txt	simHiC_TADintervals_coords_4noise_10-19_23h11m57s.txt	1	1	0	3	405	euclidean	86.88	46.5	2.31	83061.29
8	8n_1	simHiC_countMatrix_8noise_10-19_23h12m59s.txt	simHiC_TADintervals_coords_8noise_10-19_23h12m59s.txt	1	1	0	3	405	euclidean	89.09	42.21	1.82	83124.89
12	12n_1	simHiC_countMatrix_1227180_10-26_18h34m41s.txt	simHiC_TADintervals_coords_12noise_10-26_18h34m41s.txt	1	1	0	3	405	euclidean	86.53	50.42	2.12	83200.39
16	16n_1	simHiC_countMatrix_1636240_10-26_18h35m39s.txt	simHiC_TADintervals_coords_16noise_10-26_18h35m39s.txt	1	1	0	3	405	euclidean	85.31	50.76	2.02	83276.27
20	20n_1	simHiC_countMatrix_20noise_10-21_19h30m07s.txt	simHiC_TADintervals_coords_20noise_10-21_19h30m07s.txt	1	1	0	3	405	euclidean	85.22	55.58	2.3	83359.27
4	4n_1	simHiC_countMatrix_4noise_10-19_23h11m57s.txt	simHiC_TADintervals_coords_4noise_10-19_23h11m57s.txt	1	1	0	3	410	euclidean	89.36	46.61	2.35	83428.84
8	8n_1	simHiC_countMatrix_8noise_10-19_23h12m59s.txt	simHiC_TADintervals_coords_8noise_10-19_23h12m59s.txt	1	1	0	3	410	euclidean	88.85	42.66	1.88	83493.39
12	12n_1	simHiC_countMatrix_1227180_10-26_18h34m41s.txt	simHiC_TADintervals_coords_12noise_10-26_18h34m41s.txt	1	1	0	3	410	euclidean	84.84	50.41	2.14	83569.05
16	16n_1	simHiC_countMatrix_1636240_10-26_18h35m39s.txt	simHiC_TADintervals_coords_16noise_10-26_18h35m39s.txt	1	1	0	3	410	euclidean	85.65	48.81	2.24	83643.41
20	20n_1	simHiC_countMatrix_20noise_10-21_19h30m07s.txt	simHiC_TADintervals_coords_20noise_10-21_19h30m07s.txt	1	1	0	3	410	euclidean	85.63	65.02	2.39	83736.17
4	4n_1	simHiC_countMatrix_4noise_10-19_23h11m57s.txt	simHiC_TADintervals_coords_4noise_10-19_23h11m57s.txt	1	1	0	3	415	euclidean	89.3	46.96	2.41	83806.5
8	8n_1	simHiC_countMatrix_8noise_10-19_23h12m59s.txt	simHiC_TADintervals_coords_8noise_10-19_23h12m59s.txt	1	1	0	3	415	euclidean	88.83	41.35	1.88	83869.29
12	12n_1	simHiC_countMatrix_1227180_10-26_18h34m41s.txt	simHiC_TADintervals_coords_12noise_10-26_18h34m41s.txt	1	1	0	3	415	euclidean	84.63	52.83	2.21	83946.98
16	16n_1	simHiC_countMatrix_1636240_10-26_18h35m39s.txt	simHiC_TADintervals_coords_16noise_10-26_18h35m39s.txt	1	1	0	3	415	euclidean	85.92	51.12	2.27	84023.14
20	20n_1	simHiC_countMatrix_20noise_10-21_19h30m07s.txt	simHiC_TADintervals_coords_20noise_10-21_19h30m07s.txt	1	1	0	3	415	euclidean	85.87	59.08	2.37	84110.49
4	4n_1	simHiC_countMatrix_4noise_10-19_23h11m57s.txt	simHiC_TADintervals_coords_4noise_10-19_23h11m57s.txt	1	1	0	3	420	euclidean	88.89	41.79	2.44	84175.61
8	8n_1	simHiC_countMatrix_8noise_10-19_23h12m59s.txt	simHiC_TADintervals_coords_8noise_10-19_23h12m59s.txt	1	1	0	3	420	euclidean	89.11	42.83	1.86	84240.55
12	12n_1	simHiC_countMatrix_1227180_10-26_18h34m41s.txt	simHiC_TADintervals_coords_12noise_10-26_18h34m41s.txt	1	1	0	3	420	euclidean	85.22	54.42	2.29	84320.35
16	16n_1	simHiC_countMatrix_1636240_10-26_18h35m39s.txt	simHiC_TADintervals_coords_16noise_10-26_18h35m39s.txt	1	1	0	3	420	euclidean	85.51	51.54	2.18	84397.18
20	20n_1	simHiC_countMatrix_20noise_10-21_19h30m07s.txt	simHiC_TADintervals_coords_20noise_10-21_19h30m07s.txt	1	1	0	3	420	euclidean	84.73	65.58	2.45	84490.54
4	4n_1	simHiC_countMatrix_4noise_10-19_23h11m57s.txt	simHiC_TADintervals_coords_4noise_10-19_23h11m57s.txt	1	1	0	3	425	euclidean	87.66	42.84	2.44	84556.71
8	8n_1	simHiC_countMatrix_8noise_10-19_23h12m59s.txt	simHiC_TADintervals_coords_8noise_10-19_23h12m59s.txt	1	1	0	3	425	euclidean	88.63	48.17	1.9	84626.32
12	12n_1	simHiC_countMatrix_1227180_10-26_18h34m41s.txt	simHiC_TADintervals_coords_12noise_10-26_18h34m41s.txt	1	1	0	3	425	euclidean	85.31	56.78	2.27	84708.46
16	16n_1	simHiC_countMatrix_1636240_10-26_18h35m39s.txt	simHiC_TADintervals_coords_16noise_10-26_18h35m39s.txt	1	1	0	3	425	euclidean	85.33	56.73	2.22	84790.16
20	20n_1	simHiC_countMatrix_20noise_10-21_19h30m07s.txt	simHiC_TADintervals_coords_20noise_10-21_19h30m07s.txt	1	1	0	3	425	euclidean	85.86	58.66	2.45	84877.19
4	4n_1	simHiC_countMatrix_4noise_10-19_23h11m57s.txt	simHiC_TADintervals_coords_4noise_10-19_23h11m57s.txt	1	1	0	3	430	euclidean	88.02	41.74	2.4	84942.07
8	8n_1	simHiC_countMatrix_8noise_10-19_23h12m59s.txt	simHiC_TADintervals_coords_8noise_10-19_23h12m59s.txt	1	1	0	3	430	euclidean	88.54	47.03	1.98	85010.7
12	12n_1	simHiC_countMatrix_1227180_10-26_18h34m41s.txt	simHiC_TADintervals_coords_12noise_10-26_18h34m41s.txt	1	1	0	3	430	euclidean	85.81	52.0	2.3	85088.1
16	16n_1	simHiC_countMatrix_1636240_10-26_18h35m39s.txt	simHiC_TADintervals_coords_16noise_10-26_18h35m39s.txt	1	1	0	3	430	euclidean	86.6	50.3	2.24	85163.53
20	20n_1	simHiC_countMatrix_20noise_10-21_19h30m07s.txt	simHiC_TADintervals_coords_20noise_10-21_19h30m07s.txt	1	1	0	3	430	euclidean	85.56	64.62	2.51	85256.12
4	4n_1	simHiC_countMatrix_4noise_10-19_23h11m57s.txt	simHiC_TADintervals_coords_4noise_10-19_23h11m57s.txt	1	1	0	3	435	euclidean	87.15	44.47	2.61	85323.63
8	8n_1	simHiC_countMatrix_8noise_10-19_23h12m59s.txt	simHiC_TADintervals_coords_8noise_10-19_23h12m59s.txt	1	1	0	3	435	euclidean	88.41	44.81	1.96	85389.96
12	12n_1	simHiC_countMatrix_1227180_10-26_18h34m41s.txt	simHiC_TADintervals_coords_12noise_10-26_18h34m41s.txt	1	1	0	3	435	euclidean	84.93	55.83	2.34	85471.52
16	16n_1	simHiC_countMatrix_1636240_10-26_18h35m39s.txt	simHiC_TADintervals_coords_16noise_10-26_18h35m39s.txt	1	1	0	3	435	euclidean	86.01	50.73	2.31	85547.94
20	20n_1	simHiC_countMatrix_20noise_10-21_19h30m07s.txt	simHiC_TADintervals_coords_20noise_10-21_19h30m07s.txt	1	1	0	3	435	euclidean	84.54	64.45	2.55	85640.38
4	4n_1	simHiC_countMatrix_4noise_10-19_23h11m57s.txt	simHiC_TADintervals_coords_4noise_10-19_23h11m57s.txt	1	1	0	3	440	euclidean	87.63	45.62	2.57	85709.44
8	8n_1	simHiC_countMatrix_8noise_10-19_23h12m59s.txt	simHiC_TADintervals_coords_8noise_10-19_23h12m59s.txt	1	1	0	3	440	euclidean	87.93	46.02	1.98	85776.98
12	12n_1	simHiC_countMatrix_1227180_10-26_18h34m41s.txt	simHiC_TADintervals_coords_12noise_10-26_18h34m41s.txt	1	1	0	3	440	euclidean	86.97	57.86	2.34	85860.29
16	16n_1	simHiC_countMatrix_1636240_10-26_18h35m39s.txt	simHiC_TADintervals_coords_16noise_10-26_18h35m39s.txt	1	1	0	3	440	euclidean	85.95	51.21	2.33	85936.84
20	20n_1	simHiC_countMatrix_20noise_10-21_19h30m07s.txt	simHiC_TADintervals_coords_20noise_10-21_19h30m07s.txt	1	1	0	3	440	euclidean	84.88	57.35	2.53	86022.53
4	4n_1	simHiC_countMatrix_4noise_10-19_23h11m57s.txt	simHiC_TADintervals_coords_4noise_10-19_23h11m57s.txt	1	1	0	3	445	euclidean	88.19	50.65	2.57	86097.09
8	8n_1	simHiC_countMatrix_8noise_10-19_23h12m59s.txt	simHiC_TADintervals_coords_8noise_10-19_23h12m59s.txt	1	1	0	3	445	euclidean	89.05	45.94	2.02	86164.85
12	12n_1	simHiC_countMatrix_1227180_10-26_18h34m41s.txt	simHiC_TADintervals_coords_12noise_10-26_18h34m41s.txt	1	1	0	3	445	euclidean	86.44	53.01	2.34	86242.97
16	16n_1	simHiC_countMatrix_1636240_10-26_18h35m39s.txt	simHiC_TADintervals_coords_16noise_10-26_18h35m39s.txt	1	1	0	3	445	euclidean	85.51	56.27	2.35	86324.73
20	20n_1	simHiC_countMatrix_20noise_10-21_19h30m07s.txt	simHiC_TADintervals_coords_20noise_10-21_19h30m07s.txt	1	1	0	3	445	euclidean	85.11	65.56	2.67	86418.45
4	4n_1	simHiC_countMatrix_4noise_10-19_23h11m57s.txt	simHiC_TADintervals_coords_4noise_10-19_23h11m57s.txt	1	1	0	3	450	euclidean	87.61	43.8	2.62	86485.87
8	8n_1	simHiC_countMatrix_8noise_10-19_23h12m59s.txt	simHiC_TADintervals_coords_8noise_10-19_23h12m59s.txt	1	1	0	3	450	euclidean	88.36	50.12	2.07	86557.74
12	12n_1	simHiC_countMatrix_1227180_10-26_18h34m41s.txt	simHiC_TADintervals_coords_12noise_10-26_18h34m41s.txt	1	1	0	3	450	euclidean	86.0	54.51	2.39	86637.55
16	16n_1	simHiC_countMatrix_1636240_10-26_18h35m39s.txt	simHiC_TADintervals_coords_16noise_10-26_18h35m39s.txt	1	1	0	3	450	euclidean	84.36	53.9	2.47	86717.03
20	20n_1	simHiC_countMatrix_20noise_10-21_19h30m07s.txt	simHiC_TADintervals_coords_20noise_10-21_19h30m07s.txt	1	1	0	3	450	euclidean	84.42	59.24	2.67	86804.49
4	4n_1	simHiC_countMatrix_4noise_10-19_23h11m57s.txt	simHiC_TADintervals_coords_4noise_10-19_23h11m57s.txt	1	1	0	3	455	euclidean	87.22	47.92	2.67	86875.69
8	8n_1	simHiC_countMatrix_8noise_10-19_23h12m59s.txt	simHiC_TADintervals_coords_8noise_10-19_23h12m59s.txt	1	1	0	3	455	euclidean	88.71	45.14	2.11	86942.52
12	12n_1	simHiC_countMatrix_1227180_10-26_18h34m41s.txt	simHiC_TADintervals_coords_12noise_10-26_18h34m41s.txt	1	1	0	3	455	euclidean	85.92	53.85	2.42	87022.07
16	16n_1	simHiC_countMatrix_1636240_10-26_18h35m39s.txt	simHiC_TADintervals_coords_16noise_10-26_18h35m39s.txt	1	1	0	3	455	euclidean	86.49	52.04	2.4	87099.57
20	20n_1	simHiC_countMatrix_20noise_10-21_19h30m07s.txt	simHiC_TADintervals_coords_20noise_10-21_19h30m07s.txt	1	1	0	3	455	euclidean	84.97	67.98	2.67	87195.66
4	4n_1	simHiC_countMatrix_4noise_10-19_23h11m57s.txt	simHiC_TADintervals_coords_4noise_10-19_23h11m57s.txt	1	1	0	3	460	euclidean	87.9	49.19	2.68	87268.09
8	8n_1	simHiC_countMatrix_8noise_10-19_23h12m59s.txt	simHiC_TADintervals_coords_8noise_10-19_23h12m59s.txt	1	1	0	3	460	euclidean	88.44	48.74	2.09	87338.46
12	12n_1	simHiC_countMatrix_1227180_10-26_18h34m41s.txt	simHiC_TADintervals_coords_12noise_10-26_18h34m41s.txt	1	1	0	3	460	euclidean	86.05	57.41	2.52	87421.51
16	16n_1	simHiC_countMatrix_1636240_10-26_18h35m39s.txt	simHiC_TADintervals_coords_16noise_10-26_18h35m39s.txt	1	1	0	3	460	euclidean	86.27	54.28	2.4	87501.06
20	20n_1	simHiC_countMatrix_20noise_10-21_19h30m07s.txt	simHiC_TADintervals_coords_20noise_10-21_19h30m07s.txt	1	1	0	3	460	euclidean	84.56	61.93	2.68	87591.3
4	4n_1	simHiC_countMatrix_4noise_10-19_23h11m57s.txt	simHiC_TADintervals_coords_4noise_10-19_23h11m57s.txt	1	1	0	3	465	euclidean	87.87	42.86	2.73	87657.54
8	8n_1	simHiC_countMatrix_8noise_10-19_23h12m59s.txt	simHiC_TADintervals_coords_8noise_10-19_23h12m59s.txt	1	1	0	3	465	euclidean	88.18	49.63	2.12	87728.83
12	12n_1	simHiC_countMatrix_1227180_10-26_18h34m41s.txt	simHiC_TADintervals_coords_12noise_10-26_18h34m41s.txt	1	1	0	3	465	euclidean	85.52	59.18	2.52	87813.48
16	16n_1	simHiC_countMatrix_1636240_10-26_18h35m39s.txt	simHiC_TADintervals_coords_16noise_10-26_18h35m39s.txt	1	1	0	3	465	euclidean	86.18	52.35	2.44	87891.9
20	20n_1	simHiC_countMatrix_20noise_10-21_19h30m07s.txt	simHiC_TADintervals_coords_20noise_10-21_19h30m07s.txt	1	1	0	3	465	euclidean	84.9	63.49	2.73	87983.5
4	4n_1	simHiC_countMatrix_4noise_10-19_23h11m57s.txt	simHiC_TADintervals_coords_4noise_10-19_23h11m57s.txt	1	1	0	3	470	euclidean	88.12	45.49	2.71	88052.7
8	8n_1	simHiC_countMatrix_8noise_10-19_23h12m59s.txt	simHiC_TADintervals_coords_8noise_10-19_23h12m59s.txt	1	1	0	3	470	euclidean	89.11	46.69	2.16	88121.0
12	12n_1	simHiC_countMatrix_1227180_10-26_18h34m41s.txt	simHiC_TADintervals_coords_12noise_10-26_18h34m41s.txt	1	1	0	3	470	euclidean	86.41	60.65	2.52	88207.2
16	16n_1	simHiC_countMatrix_1636240_10-26_18h35m39s.txt	simHiC_TADintervals_coords_16noise_10-26_18h35m39s.txt	1	1	0	3	470	euclidean	85.54	52.66	2.47	88285.14
20	20n_1	simHiC_countMatrix_20noise_10-21_19h30m07s.txt	simHiC_TADintervals_coords_20noise_10-21_19h30m07s.txt	1	1	0	3	470	euclidean	85.01	64.06	2.72	88377.28
4	4n_1	simHiC_countMatrix_4noise_10-19_23h11m57s.txt	simHiC_TADintervals_coords_4noise_10-19_23h11m57s.txt	1	1	0	3	475	euclidean	87.87	45.53	2.76	88446.3
8	8n_1	simHiC_countMatrix_8noise_10-19_23h12m59s.txt	simHiC_TADintervals_coords_8noise_10-19_23h12m59s.txt	1	1	0	3	475	euclidean	87.67	45.75	2.18	88513.74
12	12n_1	simHiC_countMatrix_1227180_10-26_18h34m41s.txt	simHiC_TADintervals_coords_12noise_10-26_18h34m41s.txt	1	1	0	3	475	euclidean	86.13	60.62	2.54	88600.38
16	16n_1	simHiC_countMatrix_1636240_10-26_18h35m39s.txt	simHiC_TADintervals_coords_16noise_10-26_18h35m39s.txt	1	1	0	3	475	euclidean	86.07	53.49	2.48	88679.53
20	20n_1	simHiC_countMatrix_20noise_10-21_19h30m07s.txt	simHiC_TADintervals_coords_20noise_10-21_19h30m07s.txt	1	1	0	3	475	euclidean	84.44	64.73	2.83	88772.65
4	4n_1	simHiC_countMatrix_4noise_10-19_23h11m57s.txt	simHiC_TADintervals_coords_4noise_10-19_23h11m57s.txt	1	1	0	3	480	euclidean	87.29	45.97	2.74	88841.73
8	8n_1	simHiC_countMatrix_8noise_10-19_23h12m59s.txt	simHiC_TADintervals_coords_8noise_10-19_23h12m59s.txt	1	1	0	3	480	euclidean	88.16	45.76	2.27	88909.29
12	12n_1	simHiC_countMatrix_1227180_10-26_18h34m41s.txt	simHiC_TADintervals_coords_12noise_10-26_18h34m41s.txt	1	1	0	3	480	euclidean	86.52	60.62	2.59	88995.91
16	16n_1	simHiC_countMatrix_1636240_10-26_18h35m39s.txt	simHiC_TADintervals_coords_16noise_10-26_18h35m39s.txt	1	1	0	3	480	euclidean	87.16	53.53	2.51	89075.01
20	20n_1	simHiC_countMatrix_20noise_10-21_19h30m07s.txt	simHiC_TADintervals_coords_20noise_10-21_19h30m07s.txt	1	1	0	3	480	euclidean	85.77	64.29	2.82	89167.59
4	4n_1	simHiC_countMatrix_4noise_10-19_23h11m57s.txt	simHiC_TADintervals_coords_4noise_10-19_23h11m57s.txt	1	1	0	3	485	euclidean	87.48	47.03	2.84	89238.63
8	8n_1	simHiC_countMatrix_8noise_10-19_23h12m59s.txt	simHiC_TADintervals_coords_8noise_10-19_23h12m59s.txt	1	1	0	3	485	euclidean	88.9	47.82	2.25	89308.6
12	12n_1	simHiC_countMatrix_1227180_10-26_18h34m41s.txt	simHiC_TADintervals_coords_12noise_10-26_18h34m41s.txt	1	1	0	3	485	euclidean	85.77	56.46	2.63	89390.88
16	16n_1	simHiC_countMatrix_1636240_10-26_18h35m39s.txt	simHiC_TADintervals_coords_16noise_10-26_18h35m39s.txt	1	1	0	3	485	euclidean	86.57	55.92	2.53	89472.38
20	20n_1	simHiC_countMatrix_20noise_10-21_19h30m07s.txt	simHiC_TADintervals_coords_20noise_10-21_19h30m07s.txt	1	1	0	3	485	euclidean	85.04	61.76	2.87	89562.91
4	4n_1	simHiC_countMatrix_4noise_10-19_23h11m57s.txt	simHiC_TADintervals_coords_4noise_10-19_23h11m57s.txt	1	1	0	3	490	euclidean	87.44	51.33	2.84	89638.53
8	8n_1	simHiC_countMatrix_8noise_10-19_23h12m59s.txt	simHiC_TADintervals_coords_8noise_10-19_23h12m59s.txt	1	1	0	3	490	euclidean	89.6	49.11	2.25	89709.4
12	12n_1	simHiC_countMatrix_1227180_10-26_18h34m41s.txt	simHiC_TADintervals_coords_12noise_10-26_18h34m41s.txt	1	1	0	3	490	euclidean	85.7	56.54	2.61	89792.02
16	16n_1	simHiC_countMatrix_1636240_10-26_18h35m39s.txt	simHiC_TADintervals_coords_16noise_10-26_18h35m39s.txt	1	1	0	3	490	euclidean	86.22	60.46	2.6	89877.78
20	20n_1	simHiC_countMatrix_20noise_10-21_19h30m07s.txt	simHiC_TADintervals_coords_20noise_10-21_19h30m07s.txt	1	1	0	3	490	euclidean	84.53	63.38	2.84	89970.18
4	4n_1	simHiC_countMatrix_4noise_10-19_23h11m57s.txt	simHiC_TADintervals_coords_4noise_10-19_23h11m57s.txt	1	1	0	3	495	euclidean	87.87	45.5	2.86	90039.53
8	8n_1	simHiC_countMatrix_8noise_10-19_23h12m59s.txt	simHiC_TADintervals_coords_8noise_10-19_23h12m59s.txt	1	1	0	3	495	euclidean	89.93	49.36	2.34	90111.05
12	12n_1	simHiC_countMatrix_1227180_10-26_18h34m41s.txt	simHiC_TADintervals_coords_12noise_10-26_18h34m41s.txt	1	1	0	3	495	euclidean	86.1	62.11	2.67	90198.92
16	16n_1	simHiC_countMatrix_1636240_10-26_18h35m39s.txt	simHiC_TADintervals_coords_16noise_10-26_18h35m39s.txt	1	1	0	3	495	euclidean	86.5	54.75	2.66	90279.5
20	20n_1	simHiC_countMatrix_20noise_10-21_19h30m07s.txt	simHiC_TADintervals_coords_20noise_10-21_19h30m07s.txt	1	1	0	3	495	euclidean	84.97	65.59	2.97	90373.54
4	4n_1	simHiC_countMatrix_4noise_10-19_23h11m57s.txt	simHiC_TADintervals_coords_4noise_10-19_23h11m57s.txt	1	1	0	3	500	euclidean	87.45	48.46	2.84	90445.66
8	8n_1	simHiC_countMatrix_8noise_10-19_23h12m59s.txt	simHiC_TADintervals_coords_8noise_10-19_23h12m59s.txt	1	1	0	3	500	euclidean	89.07	49.4	2.29	90516.59
12	12n_1	simHiC_countMatrix_1227180_10-26_18h34m41s.txt	simHiC_TADintervals_coords_12noise_10-26_18h34m41s.txt	1	1	0	3	500	euclidean	86.53	63.71	2.75	90606.11
16	16n_1	simHiC_countMatrix_1636240_10-26_18h35m39s.txt	simHiC_TADintervals_coords_16noise_10-26_18h35m39s.txt	1	1	0	3	500	euclidean	86.81	56.3	2.66	90688.58
20	20n_1	simHiC_countMatrix_20noise_10-21_19h30m07s.txt	simHiC_TADintervals_coords_20noise_10-21_19h30m07s.txt	1	1	0	3	500	euclidean	84.35	65.69	3.01	90782.69
4	4n_1	simHiC_countMatrix_4noise_10-19_23h11m57s.txt	simHiC_TADintervals_coords_4noise_10-19_23h11m57s.txt	1	1	0	3	505	euclidean	87.55	47.34	2.93	90853.82
8	8n_1	simHiC_countMatrix_8noise_10-19_23h12m59s.txt	simHiC_TADintervals_coords_8noise_10-19_23h12m59s.txt	1	1	0	3	505	euclidean	87.98	49.57	2.33	90925.19
12	12n_1	simHiC_countMatrix_1227180_10-26_18h34m41s.txt	simHiC_TADintervals_coords_12noise_10-26_18h34m41s.txt	1	1	0	3	505	euclidean	86.43	56.76	2.71	91007.52
16	16n_1	simHiC_countMatrix_1636240_10-26_18h35m39s.txt	simHiC_TADintervals_coords_16noise_10-26_18h35m39s.txt	1	1	0	3	505	euclidean	86.07	55.68	2.67	91088.94
20	20n_1	simHiC_countMatrix_20noise_10-21_19h30m07s.txt	simHiC_TADintervals_coords_20noise_10-21_19h30m07s.txt	1	1	0	3	505	euclidean	84.87	69.6	3.01	91187.04
4	4n_1	simHiC_countMatrix_4noise_10-19_23h11m57s.txt	simHiC_TADintervals_coords_4noise_10-19_23h11m57s.txt	1	1	0	3	510	euclidean	88.25	49.1	3.02	91260.26
8	8n_1	simHiC_countMatrix_8noise_10-19_23h12m59s.txt	simHiC_TADintervals_coords_8noise_10-19_23h12m59s.txt	1	1	0	3	510	euclidean	88.32	48.99	2.36	91331.15
12	12n_1	simHiC_countMatrix_1227180_10-26_18h34m41s.txt	simHiC_TADintervals_coords_12noise_10-26_18h34m41s.txt	1	1	0	3	510	euclidean	84.95	57.78	2.76	91414.81
16	16n_1	simHiC_countMatrix_1636240_10-26_18h35m39s.txt	simHiC_TADintervals_coords_16noise_10-26_18h35m39s.txt	1	1	0	3	510	euclidean	86.49	57.52	2.72	91498.81
20	20n_1	simHiC_countMatrix_20noise_10-21_19h30m07s.txt	simHiC_TADintervals_coords_20noise_10-21_19h30m07s.txt	1	1	0	3	510	euclidean	84.05	63.88	2.99	91591.08
4	4n_1	simHiC_countMatrix_4noise_10-19_23h11m57s.txt	simHiC_TADintervals_coords_4noise_10-19_23h11m57s.txt	1	1	0	3	515	euclidean	86.65	53.07	3.0	91667.75
8	8n_1	simHiC_countMatrix_8noise_10-19_23h12m59s.txt	simHiC_TADintervals_coords_8noise_10-19_23h12m59s.txt	1	1	0	3	515	euclidean	88.55	48.3	2.48	91737.61
12	12n_1	simHiC_countMatrix_1227180_10-26_18h34m41s.txt	simHiC_TADintervals_coords_12noise_10-26_18h34m41s.txt	1	1	0	3	515	euclidean	85.46	57.8	2.81	91821.85
16	16n_1	simHiC_countMatrix_1636240_10-26_18h35m39s.txt	simHiC_TADintervals_coords_16noise_10-26_18h35m39s.txt	1	1	0	3	515	euclidean	85.69	58.09	2.73	91906.48
20	20n_1	simHiC_countMatrix_20noise_10-21_19h30m07s.txt	simHiC_TADintervals_coords_20noise_10-21_19h30m07s.txt	1	1	0	3	515	euclidean	85.0	64.16	3.04	91998.78
4	4n_1	simHiC_countMatrix_4noise_10-19_23h11m57s.txt	simHiC_TADintervals_coords_4noise_10-19_23h11m57s.txt	1	1	0	3	520	euclidean	87.98	52.7	2.99	92075.19
8	8n_1	simHiC_countMatrix_8noise_10-19_23h12m59s.txt	simHiC_TADintervals_coords_8noise_10-19_23h12m59s.txt	1	1	0	3	520	euclidean	88.88	48.46	2.41	92145.28
12	12n_1	simHiC_countMatrix_1227180_10-26_18h34m41s.txt	simHiC_TADintervals_coords_12noise_10-26_18h34m41s.txt	1	1	0	3	520	euclidean	85.86	58.12	2.81	92229.16
16	16n_1	simHiC_countMatrix_1636240_10-26_18h35m39s.txt	simHiC_TADintervals_coords_16noise_10-26_18h35m39s.txt	1	1	0	3	520	euclidean	86.52	58.91	2.76	92313.8
20	20n_1	simHiC_countMatrix_20noise_10-21_19h30m07s.txt	simHiC_TADintervals_coords_20noise_10-21_19h30m07s.txt	1	1	0	3	520	euclidean	84.48	64.6	3.07	92406.85
4	4n_1	simHiC_countMatrix_4noise_10-19_23h11m57s.txt	simHiC_TADintervals_coords_4noise_10-19_23h11m57s.txt	1	1	0	4	20	euclidean	60.76	24.12	0.14	92452.07
8	8n_1	simHiC_countMatrix_8noise_10-19_23h12m59s.txt	simHiC_TADintervals_coords_8noise_10-19_23h12m59s.txt	1	1	0	4	20	euclidean	62.84	20.28	0.11	92492.64
12	12n_1	simHiC_countMatrix_1227180_10-26_18h34m41s.txt	simHiC_TADintervals_coords_12noise_10-26_18h34m41s.txt	1	1	0	4	20	euclidean	63.12	23.67	0.12	92540.4
16	16n_1	simHiC_countMatrix_1636240_10-26_18h35m39s.txt	simHiC_TADintervals_coords_16noise_10-26_18h35m39s.txt	1	1	0	4	20	euclidean	61.35	24.48	0.12	92588.37
20	20n_1	simHiC_countMatrix_20noise_10-21_19h30m07s.txt	simHiC_TADintervals_coords_20noise_10-21_19h30m07s.txt	1	1	0	4	20	euclidean	60.21	26.3	0.13	92640.53
4	4n_1	simHiC_countMatrix_4noise_10-19_23h11m57s.txt	simHiC_TADintervals_coords_4noise_10-19_23h11m57s.txt	1	1	0	4	25	euclidean	61.5	24.39	0.17	92686.0
8	8n_1	simHiC_countMatrix_8noise_10-19_23h12m59s.txt	simHiC_TADintervals_coords_8noise_10-19_23h12m59s.txt	1	1	0	4	25	euclidean	64.82	20.72	0.13	92726.82
12	12n_1	simHiC_countMatrix_1227180_10-26_18h34m41s.txt	simHiC_TADintervals_coords_12noise_10-26_18h34m41s.txt	1	1	0	4	25	euclidean	63.05	24.69	0.15	92775.0
16	16n_1	simHiC_countMatrix_1636240_10-26_18h35m39s.txt	simHiC_TADintervals_coords_16noise_10-26_18h35m39s.txt	1	1	0	4	25	euclidean	63.61	23.04	0.13	92821.3
20	20n_1	simHiC_countMatrix_20noise_10-21_19h30m07s.txt	simHiC_TADintervals_coords_20noise_10-21_19h30m07s.txt	1	1	0	4	25	euclidean	61.58	35.24	0.15	92882.39
4	4n_1	simHiC_countMatrix_4noise_10-19_23h11m57s.txt	simHiC_TADintervals_coords_4noise_10-19_23h11m57s.txt	1	1	0	4	30	euclidean	60.5	25.11	0.19	92929.04
8	8n_1	simHiC_countMatrix_8noise_10-19_23h12m59s.txt	simHiC_TADintervals_coords_8noise_10-19_23h12m59s.txt	1	1	0	4	30	euclidean	66.18	20.08	0.15	92969.29
12	12n_1	simHiC_countMatrix_1227180_10-26_18h34m41s.txt	simHiC_TADintervals_coords_12noise_10-26_18h34m41s.txt	1	1	0	4	30	euclidean	64.11	26.52	0.16	93019.96
16	16n_1	simHiC_countMatrix_1636240_10-26_18h35m39s.txt	simHiC_TADintervals_coords_16noise_10-26_18h35m39s.txt	1	1	0	4	30	euclidean	66.02	25.6	0.16	93069.21
20	20n_1	simHiC_countMatrix_20noise_10-21_19h30m07s.txt	simHiC_TADintervals_coords_20noise_10-21_19h30m07s.txt	1	1	0	4	30	euclidean	61.84	26.46	0.17	93121.73
4	4n_1	simHiC_countMatrix_4noise_10-19_23h11m57s.txt	simHiC_TADintervals_coords_4noise_10-19_23h11m57s.txt	1	1	0	4	35	euclidean	60.18	26.27	0.22	93169.61
8	8n_1	simHiC_countMatrix_8noise_10-19_23h12m59s.txt	simHiC_TADintervals_coords_8noise_10-19_23h12m59s.txt	1	1	0	4	35	euclidean	66.23	23.77	0.16	93213.48
12	12n_1	simHiC_countMatrix_1227180_10-26_18h34m41s.txt	simHiC_TADintervals_coords_12noise_10-26_18h34m41s.txt	1	1	0	4	35	euclidean	66.82	26.2	0.19	93263.38
16	16n_1	simHiC_countMatrix_1636240_10-26_18h35m39s.txt	simHiC_TADintervals_coords_16noise_10-26_18h35m39s.txt	1	1	0	4	35	euclidean	66.12	25.7	0.17	93312.68
20	20n_1	simHiC_countMatrix_20noise_10-21_19h30m07s.txt	simHiC_TADintervals_coords_20noise_10-21_19h30m07s.txt	1	1	0	4	35	euclidean	63.48	28.26	0.19	93366.82
4	4n_1	simHiC_countMatrix_4noise_10-19_23h11m57s.txt	simHiC_TADintervals_coords_4noise_10-19_23h11m57s.txt	1	1	0	4	40	euclidean	62.57	24.0	0.26	93412.26
8	8n_1	simHiC_countMatrix_8noise_10-19_23h12m59s.txt	simHiC_TADintervals_coords_8noise_10-19_23h12m59s.txt	1	1	0	4	40	euclidean	65.15	22.41	0.19	93454.94
12	12n_1	simHiC_countMatrix_1227180_10-26_18h34m41s.txt	simHiC_TADintervals_coords_12noise_10-26_18h34m41s.txt	1	1	0	4	40	euclidean	65.88	29.86	0.21	93508.26
16	16n_1	simHiC_countMatrix_1636240_10-26_18h35m39s.txt	simHiC_TADintervals_coords_16noise_10-26_18h35m39s.txt	1	1	0	4	40	euclidean	62.99	28.89	0.19	93560.97
20	20n_1	simHiC_countMatrix_20noise_10-21_19h30m07s.txt	simHiC_TADintervals_coords_20noise_10-21_19h30m07s.txt	1	1	0	4	40	euclidean	64.55	32.87	0.21	93619.8
4	4n_1	simHiC_countMatrix_4noise_10-19_23h11m57s.txt	simHiC_TADintervals_coords_4noise_10-19_23h11m57s.txt	1	1	0	4	45	euclidean	61.65	28.17	0.28	93669.24
8	8n_1	simHiC_countMatrix_8noise_10-19_23h12m59s.txt	simHiC_TADintervals_coords_8noise_10-19_23h12m59s.txt	1	1	0	4	45	euclidean	69.46	23.55	0.22	93712.9
12	12n_1	simHiC_countMatrix_1227180_10-26_18h34m41s.txt	simHiC_TADintervals_coords_12noise_10-26_18h34m41s.txt	1	1	0	4	45	euclidean	65.46	26.19	0.23	93762.8
16	16n_1	simHiC_countMatrix_1636240_10-26_18h35m39s.txt	simHiC_TADintervals_coords_16noise_10-26_18h35m39s.txt	1	1	0	4	45	euclidean	64.22	24.76	0.23	93811.46
20	20n_1	simHiC_countMatrix_20noise_10-21_19h30m07s.txt	simHiC_TADintervals_coords_20noise_10-21_19h30m07s.txt	1	1	0	4	45	euclidean	64.8	35.6	0.23	93873.45
4	4n_1	simHiC_countMatrix_4noise_10-19_23h11m57s.txt	simHiC_TADintervals_coords_4noise_10-19_23h11m57s.txt	1	1	0	4	50	euclidean	63.19	23.34	0.31	93918.16
8	8n_1	simHiC_countMatrix_8noise_10-19_23h12m59s.txt	simHiC_TADintervals_coords_8noise_10-19_23h12m59s.txt	1	1	0	4	50	euclidean	68.91	23.15	0.23	93961.71
12	12n_1	simHiC_countMatrix_1227180_10-26_18h34m41s.txt	simHiC_TADintervals_coords_12noise_10-26_18h34m41s.txt	1	1	0	4	50	euclidean	65.37	29.37	0.26	94015.0
16	16n_1	simHiC_countMatrix_1636240_10-26_18h35m39s.txt	simHiC_TADintervals_coords_16noise_10-26_18h35m39s.txt	1	1	0	4	50	euclidean	61.98	26.66	0.23	94065.45
20	20n_1	simHiC_countMatrix_20noise_10-21_19h30m07s.txt	simHiC_TADintervals_coords_20noise_10-21_19h30m07s.txt	1	1	0	4	50	euclidean	65.16	30.91	0.25	94122.4
4	4n_1	simHiC_countMatrix_4noise_10-19_23h11m57s.txt	simHiC_TADintervals_coords_4noise_10-19_23h11m57s.txt	1	1	0	4	55	euclidean	64.83	20.46	0.34	94164.34
8	8n_1	simHiC_countMatrix_8noise_10-19_23h12m59s.txt	simHiC_TADintervals_coords_8noise_10-19_23h12m59s.txt	1	1	0	4	55	euclidean	70.21	27.61	0.25	94212.38
12	12n_1	simHiC_countMatrix_1227180_10-26_18h34m41s.txt	simHiC_TADintervals_coords_12noise_10-26_18h34m41s.txt	1	1	0	4	55	euclidean	66.02	27.01	0.29	94263.02
16	16n_1	simHiC_countMatrix_1636240_10-26_18h35m39s.txt	simHiC_TADintervals_coords_16noise_10-26_18h35m39s.txt	1	1	0	4	55	euclidean	62.79	25.54	0.27	94312.26
20	20n_1	simHiC_countMatrix_20noise_10-21_19h30m07s.txt	simHiC_TADintervals_coords_20noise_10-21_19h30m07s.txt	1	1	0	4	55	euclidean	66.53	36.37	0.3	94375.0
4	4n_1	simHiC_countMatrix_4noise_10-19_23h11m57s.txt	simHiC_TADintervals_coords_4noise_10-19_23h11m57s.txt	1	1	0	4	60	euclidean	64.12	24.08	0.35	94420.72
8	8n_1	simHiC_countMatrix_8noise_10-19_23h12m59s.txt	simHiC_TADintervals_coords_8noise_10-19_23h12m59s.txt	1	1	0	4	60	euclidean	72.38	23.64	0.27	94464.59
12	12n_1	simHiC_countMatrix_1227180_10-26_18h34m41s.txt	simHiC_TADintervals_coords_12noise_10-26_18h34m41s.txt	1	1	0	4	60	euclidean	67.33	29.98	0.3	94518.15
16	16n_1	simHiC_countMatrix_1636240_10-26_18h35m39s.txt	simHiC_TADintervals_coords_16noise_10-26_18h35m39s.txt	1	1	0	4	60	euclidean	63.47	27.07	0.27	94568.85
20	20n_1	simHiC_countMatrix_20noise_10-21_19h30m07s.txt	simHiC_TADintervals_coords_20noise_10-21_19h30m07s.txt	1	1	0	4	60	euclidean	68.45	31.7	0.3	94626.43
4	4n_1	simHiC_countMatrix_4noise_10-19_23h11m57s.txt	simHiC_TADintervals_coords_4noise_10-19_23h11m57s.txt	1	1	0	4	65	euclidean	64.9	21.02	0.4	94668.79
8	8n_1	simHiC_countMatrix_8noise_10-19_23h12m59s.txt	simHiC_TADintervals_coords_8noise_10-19_23h12m59s.txt	1	1	0	4	65	euclidean	70.88	28.5	0.3	94717.35
12	12n_1	simHiC_countMatrix_1227180_10-26_18h34m41s.txt	simHiC_TADintervals_coords_12noise_10-26_18h34m41s.txt	1	1	0	4	65	euclidean	69.24	27.65	0.32	94768.53
16	16n_1	simHiC_countMatrix_1636240_10-26_18h35m39s.txt	simHiC_TADintervals_coords_16noise_10-26_18h35m39s.txt	1	1	0	4	65	euclidean	63.5	26.32	0.3	94818.42
20	20n_1	simHiC_countMatrix_20noise_10-21_19h30m07s.txt	simHiC_TADintervals_coords_20noise_10-21_19h30m07s.txt	1	1	0	4	65	euclidean	68.53	37.14	0.33	94881.45
4	4n_1	simHiC_countMatrix_4noise_10-19_23h11m57s.txt	simHiC_TADintervals_coords_4noise_10-19_23h11m57s.txt	1	1	0	4	70	euclidean	64.59	24.6	0.41	94927.41
8	8n_1	simHiC_countMatrix_8noise_10-19_23h12m59s.txt	simHiC_TADintervals_coords_8noise_10-19_23h12m59s.txt	1	1	0	4	70	euclidean	72.55	24.1	0.3	94971.83
12	12n_1	simHiC_countMatrix_1227180_10-26_18h34m41s.txt	simHiC_TADintervals_coords_12noise_10-26_18h34m41s.txt	1	1	0	4	70	euclidean	67.7	31.26	0.33	95026.56
16	16n_1	simHiC_countMatrix_1636240_10-26_18h35m39s.txt	simHiC_TADintervals_coords_16noise_10-26_18h35m39s.txt	1	1	0	4	70	euclidean	63.06	28.05	0.32	95078.31
20	20n_1	simHiC_countMatrix_20noise_10-21_19h30m07s.txt	simHiC_TADintervals_coords_20noise_10-21_19h30m07s.txt	1	1	0	4	70	euclidean	67.97	32.0	0.35	95136.67
4	4n_1	simHiC_countMatrix_4noise_10-19_23h11m57s.txt	simHiC_TADintervals_coords_4noise_10-19_23h11m57s.txt	1	1	0	4	75	euclidean	64.4	21.75	0.44	95179.75
8	8n_1	simHiC_countMatrix_8noise_10-19_23h12m59s.txt	simHiC_TADintervals_coords_8noise_10-19_23h12m59s.txt	1	1	0	4	75	euclidean	72.29	28.93	0.33	95228.91
12	12n_1	simHiC_countMatrix_1227180_10-26_18h34m41s.txt	simHiC_TADintervals_coords_12noise_10-26_18h34m41s.txt	1	1	0	4	75	euclidean	71.51	28.29	0.39	95280.56
16	16n_1	simHiC_countMatrix_1636240_10-26_18h35m39s.txt	simHiC_TADintervals_coords_16noise_10-26_18h35m39s.txt	1	1	0	4	75	euclidean	65.87	27.12	0.36	95331.42
20	20n_1	simHiC_countMatrix_20noise_10-21_19h30m07s.txt	simHiC_TADintervals_coords_20noise_10-21_19h30m07s.txt	1	1	0	4	75	euclidean	67.75	37.86	0.4	95395.51
4	4n_1	simHiC_countMatrix_4noise_10-19_23h11m57s.txt	simHiC_TADintervals_coords_4noise_10-19_23h11m57s.txt	1	1	0	4	80	euclidean	65.12	26.57	0.49	95443.43
8	8n_1	simHiC_countMatrix_8noise_10-19_23h12m59s.txt	simHiC_TADintervals_coords_8noise_10-19_23h12m59s.txt	1	1	0	4	80	euclidean	71.99	26.21	0.37	95489.96
12	12n_1	simHiC_countMatrix_1227180_10-26_18h34m41s.txt	simHiC_TADintervals_coords_12noise_10-26_18h34m41s.txt	1	1	0	4	80	euclidean	73.47	33.29	0.42	95547.08
16	16n_1	simHiC_countMatrix_1636240_10-26_18h35m39s.txt	simHiC_TADintervals_coords_16noise_10-26_18h35m39s.txt	1	1	0	4	80	euclidean	67.85	30.03	0.39	95600.89
20	20n_1	simHiC_countMatrix_20noise_10-21_19h30m07s.txt	simHiC_TADintervals_coords_20noise_10-21_19h30m07s.txt	1	1	0	4	80	euclidean	70.56	34.94	0.44	95661.79
4	4n_1	simHiC_countMatrix_4noise_10-19_23h11m57s.txt	simHiC_TADintervals_coords_4noise_10-19_23h11m57s.txt	1	1	0	4	85	euclidean	66.95	22.59	0.51	95706.06
8	8n_1	simHiC_countMatrix_8noise_10-19_23h12m59s.txt	simHiC_TADintervals_coords_8noise_10-19_23h12m59s.txt	1	1	0	4	85	euclidean	73.56	29.72	0.39	95756.07
12	12n_1	simHiC_countMatrix_1227180_10-26_18h34m41s.txt	simHiC_TADintervals_coords_12noise_10-26_18h34m41s.txt	1	1	0	4	85	euclidean	73.74	29.59	0.44	95809.3
16	16n_1	simHiC_countMatrix_1636240_10-26_18h35m39s.txt	simHiC_TADintervals_coords_16noise_10-26_18h35m39s.txt	1	1	0	4	85	euclidean	71.42	27.9	0.43	95861.28
20	20n_1	simHiC_countMatrix_20noise_10-21_19h30m07s.txt	simHiC_TADintervals_coords_20noise_10-21_19h30m07s.txt	1	1	0	4	85	euclidean	72.46	38.82	0.47	95926.27
4	4n_1	simHiC_countMatrix_4noise_10-19_23h11m57s.txt	simHiC_TADintervals_coords_4noise_10-19_23h11m57s.txt	1	1	0	4	90	euclidean	66.54	26.35	0.51	95974.17
8	8n_1	simHiC_countMatrix_8noise_10-19_23h12m59s.txt	simHiC_TADintervals_coords_8noise_10-19_23h12m59s.txt	1	1	0	4	90	euclidean	75.33	25.92	0.4	96020.35
12	12n_1	simHiC_countMatrix_1227180_10-26_18h34m41s.txt	simHiC_TADintervals_coords_12noise_10-26_18h34m41s.txt	1	1	0	4	90	euclidean	76.08	32.78	0.46	96076.57
16	16n_1	simHiC_countMatrix_1636240_10-26_18h35m39s.txt	simHiC_TADintervals_coords_16noise_10-26_18h35m39s.txt	1	1	0	4	90	euclidean	71.41	28.7	0.44	96128.81
20	20n_1	simHiC_countMatrix_20noise_10-21_19h30m07s.txt	simHiC_TADintervals_coords_20noise_10-21_19h30m07s.txt	1	1	0	4	90	euclidean	70.99	41.97	0.48	96197.14
4	4n_1	simHiC_countMatrix_4noise_10-19_23h11m57s.txt	simHiC_TADintervals_coords_4noise_10-19_23h11m57s.txt	1	1	0	4	95	euclidean	66.33	29.38	0.57	96247.78
8	8n_1	simHiC_countMatrix_8noise_10-19_23h12m59s.txt	simHiC_TADintervals_coords_8noise_10-19_23h12m59s.txt	1	1	0	4	95	euclidean	73.47	24.94	0.43	96293.0
12	12n_1	simHiC_countMatrix_1227180_10-26_18h34m41s.txt	simHiC_TADintervals_coords_12noise_10-26_18h34m41s.txt	1	1	0	4	95	euclidean	75.15	32.03	0.48	96348.54
16	16n_1	simHiC_countMatrix_1636240_10-26_18h35m39s.txt	simHiC_TADintervals_coords_16noise_10-26_18h35m39s.txt	1	1	0	4	95	euclidean	72.61	30.51	0.47	96402.77
20	20n_1	simHiC_countMatrix_20noise_10-21_19h30m07s.txt	simHiC_TADintervals_coords_20noise_10-21_19h30m07s.txt	1	1	0	4	95	euclidean	73.54	31.75	0.52	96460.95
4	4n_1	simHiC_countMatrix_4noise_10-19_23h11m57s.txt	simHiC_TADintervals_coords_4noise_10-19_23h11m57s.txt	1	1	0	4	100	euclidean	68.17	30.38	0.57	96512.88
8	8n_1	simHiC_countMatrix_8noise_10-19_23h12m59s.txt	simHiC_TADintervals_coords_8noise_10-19_23h12m59s.txt	1	1	0	4	100	euclidean	73.59	28.18	0.45	96561.47
12	12n_1	simHiC_countMatrix_1227180_10-26_18h34m41s.txt	simHiC_TADintervals_coords_12noise_10-26_18h34m41s.txt	1	1	0	4	100	euclidean	76.01	30.47	0.52	96615.67
16	16n_1	simHiC_countMatrix_1636240_10-26_18h35m39s.txt	simHiC_TADintervals_coords_16noise_10-26_18h35m39s.txt	1	1	0	4	100	euclidean	72.4	35.44	0.5	96674.89
20	20n_1	simHiC_countMatrix_20noise_10-21_19h30m07s.txt	simHiC_TADintervals_coords_20noise_10-21_19h30m07s.txt	1	1	0	4	100	euclidean	74.92	35.37	0.52	96736.44
4	4n_1	simHiC_countMatrix_4noise_10-19_23h11m57s.txt	simHiC_TADintervals_coords_4noise_10-19_23h11m57s.txt	1	1	0	4	105	euclidean	69.49	23.78	0.6	96781.56
8	8n_1	simHiC_countMatrix_8noise_10-19_23h12m59s.txt	simHiC_TADintervals_coords_8noise_10-19_23h12m59s.txt	1	1	0	4	105	euclidean	75.43	28.22	0.48	96829.94
12	12n_1	simHiC_countMatrix_1227180_10-26_18h34m41s.txt	simHiC_TADintervals_coords_12noise_10-26_18h34m41s.txt	1	1	0	4	105	euclidean	77.53	34.86	0.55	96888.28
16	16n_1	simHiC_countMatrix_1636240_10-26_18h35m39s.txt	simHiC_TADintervals_coords_16noise_10-26_18h35m39s.txt	1	1	0	4	105	euclidean	73.46	34.12	0.51	96946.1
20	20n_1	simHiC_countMatrix_20noise_10-21_19h30m07s.txt	simHiC_TADintervals_coords_20noise_10-21_19h30m07s.txt	1	1	0	4	105	euclidean	73.68	41.13	0.56	97014.07
4	4n_1	simHiC_countMatrix_4noise_10-19_23h11m57s.txt	simHiC_TADintervals_coords_4noise_10-19_23h11m57s.txt	1	1	0	4	110	euclidean	71.88	25.08	0.62	97060.53
8	8n_1	simHiC_countMatrix_8noise_10-19_23h12m59s.txt	simHiC_TADintervals_coords_8noise_10-19_23h12m59s.txt	1	1	0	4	110	euclidean	75.92	30.68	0.5	97112.1
12	12n_1	simHiC_countMatrix_1227180_10-26_18h34m41s.txt	simHiC_TADintervals_coords_12noise_10-26_18h34m41s.txt	1	1	0	4	110	euclidean	78.79	31.59	0.56	97167.36
16	16n_1	simHiC_countMatrix_1636240_10-26_18h35m39s.txt	simHiC_TADintervals_coords_16noise_10-26_18h35m39s.txt	1	1	0	4	110	euclidean	73.68	29.89	0.53	97221.26
20	20n_1	simHiC_countMatrix_20noise_10-21_19h30m07s.txt	simHiC_TADintervals_coords_20noise_10-21_19h30m07s.txt	1	1	0	4	110	euclidean	74.13	41.85	0.58	97289.01
4	4n_1	simHiC_countMatrix_4noise_10-19_23h11m57s.txt	simHiC_TADintervals_coords_4noise_10-19_23h11m57s.txt	1	1	0	4	115	euclidean	72.92	28.05	0.69	97338.7
8	8n_1	simHiC_countMatrix_8noise_10-19_23h12m59s.txt	simHiC_TADintervals_coords_8noise_10-19_23h12m59s.txt	1	1	0	4	115	euclidean	75.36	27.36	0.51	97386.26
12	12n_1	simHiC_countMatrix_1227180_10-26_18h34m41s.txt	simHiC_TADintervals_coords_12noise_10-26_18h34m41s.txt	1	1	0	4	115	euclidean	79.34	34.53	0.6	97444.46
16	16n_1	simHiC_countMatrix_1636240_10-26_18h35m39s.txt	simHiC_TADintervals_coords_16noise_10-26_18h35m39s.txt	1	1	0	4	115	euclidean	74.35	30.28	0.55	97498.58
20	20n_1	simHiC_countMatrix_20noise_10-21_19h30m07s.txt	simHiC_TADintervals_coords_20noise_10-21_19h30m07s.txt	1	1	0	4	115	euclidean	76.29	42.06	0.61	97566.65
4	4n_1	simHiC_countMatrix_4noise_10-19_23h11m57s.txt	simHiC_TADintervals_coords_4noise_10-19_23h11m57s.txt	1	1	0	4	120	euclidean	73.64	28.22	0.68	97616.99
8	8n_1	simHiC_countMatrix_8noise_10-19_23h12m59s.txt	simHiC_TADintervals_coords_8noise_10-19_23h12m59s.txt	1	1	0	4	120	euclidean	75.96	29.95	0.56	97667.09
12	12n_1	simHiC_countMatrix_1227180_10-26_18h34m41s.txt	simHiC_TADintervals_coords_12noise_10-26_18h34m41s.txt	1	1	0	4	120	euclidean	80.26	37.86	0.62	97728.74
16	16n_1	simHiC_countMatrix_1636240_10-26_18h35m39s.txt	simHiC_TADintervals_coords_16noise_10-26_18h35m39s.txt	1	1	0	4	120	euclidean	73.79	31.16	0.57	97783.68
20	20n_1	simHiC_countMatrix_20noise_10-21_19h30m07s.txt	simHiC_TADintervals_coords_20noise_10-21_19h30m07s.txt	1	1	0	4	120	euclidean	75.39	38.58	0.63	97848.23
4	4n_1	simHiC_countMatrix_4noise_10-19_23h11m57s.txt	simHiC_TADintervals_coords_4noise_10-19_23h11m57s.txt	1	1	0	4	125	euclidean	74.44	25.23	0.73	97894.91
8	8n_1	simHiC_countMatrix_8noise_10-19_23h12m59s.txt	simHiC_TADintervals_coords_8noise_10-19_23h12m59s.txt	1	1	0	4	125	euclidean	78.78	32.91	0.57	97947.97
12	12n_1	simHiC_countMatrix_1227180_10-26_18h34m41s.txt	simHiC_TADintervals_coords_12noise_10-26_18h34m41s.txt	1	1	0	4	125	euclidean	78.67	32.94	0.66	98004.77
16	16n_1	simHiC_countMatrix_1636240_10-26_18h35m39s.txt	simHiC_TADintervals_coords_16noise_10-26_18h35m39s.txt	1	1	0	4	125	euclidean	76.82	31.3	0.59	98059.86
20	20n_1	simHiC_countMatrix_20noise_10-21_19h30m07s.txt	simHiC_TADintervals_coords_20noise_10-21_19h30m07s.txt	1	1	0	4	125	euclidean	75.46	43.06	0.67	98129.02
4	4n_1	simHiC_countMatrix_4noise_10-19_23h11m57s.txt	simHiC_TADintervals_coords_4noise_10-19_23h11m57s.txt	1	1	0	4	130	euclidean	76.56	29.22	0.75	98179.99
8	8n_1	simHiC_countMatrix_8noise_10-19_23h12m59s.txt	simHiC_TADintervals_coords_8noise_10-19_23h12m59s.txt	1	1	0	4	130	euclidean	79.31	28.82	0.57	98229.28
12	12n_1	simHiC_countMatrix_1227180_10-26_18h34m41s.txt	simHiC_TADintervals_coords_12noise_10-26_18h34m41s.txt	1	1	0	4	130	euclidean	82.58	36.0	0.65	98289.2
16	16n_1	simHiC_countMatrix_1636240_10-26_18h35m39s.txt	simHiC_TADintervals_coords_16noise_10-26_18h35m39s.txt	1	1	0	4	130	euclidean	77.8	31.77	0.65	98345.36
20	20n_1	simHiC_countMatrix_20noise_10-21_19h30m07s.txt	simHiC_TADintervals_coords_20noise_10-21_19h30m07s.txt	1	1	0	4	130	euclidean	79.65	45.1	0.68	98416.97
4	4n_1	simHiC_countMatrix_4noise_10-19_23h11m57s.txt	simHiC_TADintervals_coords_4noise_10-19_23h11m57s.txt	1	1	0	4	135	euclidean	81.5	32.45	0.8	98470.88
8	8n_1	simHiC_countMatrix_8noise_10-19_23h12m59s.txt	simHiC_TADintervals_coords_8noise_10-19_23h12m59s.txt	1	1	0	4	135	euclidean	81.77	27.24	0.61	98518.46
12	12n_1	simHiC_countMatrix_1227180_10-26_18h34m41s.txt	simHiC_TADintervals_coords_12noise_10-26_18h34m41s.txt	1	1	0	4	135	euclidean	83.17	34.38	0.67	98576.61
16	16n_1	simHiC_countMatrix_1636240_10-26_18h35m39s.txt	simHiC_TADintervals_coords_16noise_10-26_18h35m39s.txt	1	1	0	4	135	euclidean	76.44	37.43	0.63	98637.84
20	20n_1	simHiC_countMatrix_20noise_10-21_19h30m07s.txt	simHiC_TADintervals_coords_20noise_10-21_19h30m07s.txt	1	1	0	4	135	euclidean	81.74	36.31	0.72	98700.67
4	4n_1	simHiC_countMatrix_4noise_10-19_23h11m57s.txt	simHiC_TADintervals_coords_4noise_10-19_23h11m57s.txt	1	1	0	4	140	euclidean	82.18	29.53	0.82	98751.88
8	8n_1	simHiC_countMatrix_8noise_10-19_23h12m59s.txt	simHiC_TADintervals_coords_8noise_10-19_23h12m59s.txt	1	1	0	4	140	euclidean	81.96	31.64	0.66	98803.99
12	12n_1	simHiC_countMatrix_1227180_10-26_18h34m41s.txt	simHiC_TADintervals_coords_12noise_10-26_18h34m41s.txt	1	1	0	4	140	euclidean	82.26	35.68	0.73	98863.61
16	16n_1	simHiC_countMatrix_1636240_10-26_18h35m39s.txt	simHiC_TADintervals_coords_16noise_10-26_18h35m39s.txt	1	1	0	4	140	euclidean	78.55	35.45	0.69	98923.01
20	20n_1	simHiC_countMatrix_20noise_10-21_19h30m07s.txt	simHiC_TADintervals_coords_20noise_10-21_19h30m07s.txt	1	1	0	4	140	euclidean	79.51	38.67	0.78	98988.32
4	4n_1	simHiC_countMatrix_4noise_10-19_23h11m57s.txt	simHiC_TADintervals_coords_4noise_10-19_23h11m57s.txt	1	1	0	4	145	euclidean	85.68	33.64	0.82	99043.39
8	8n_1	simHiC_countMatrix_8noise_10-19_23h12m59s.txt	simHiC_TADintervals_coords_8noise_10-19_23h12m59s.txt	1	1	0	4	145	euclidean	82.43	29.78	0.65	99093.4
12	12n_1	simHiC_countMatrix_1227180_10-26_18h34m41s.txt	simHiC_TADintervals_coords_12noise_10-26_18h34m41s.txt	1	1	0	4	145	euclidean	83.1	35.53	0.71	99152.7
16	16n_1	simHiC_countMatrix_1636240_10-26_18h35m39s.txt	simHiC_TADintervals_coords_16noise_10-26_18h35m39s.txt	1	1	0	4	145	euclidean	78.54	35.04	0.69	99211.7
20	20n_1	simHiC_countMatrix_20noise_10-21_19h30m07s.txt	simHiC_TADintervals_coords_20noise_10-21_19h30m07s.txt	1	1	0	4	145	euclidean	80.05	38.43	0.77	99276.65
4	4n_1	simHiC_countMatrix_4noise_10-19_23h11m57s.txt	simHiC_TADintervals_coords_4noise_10-19_23h11m57s.txt	1	1	0	4	150	euclidean	86.46	30.99	0.83	99328.88
8	8n_1	simHiC_countMatrix_8noise_10-19_23h12m59s.txt	simHiC_TADintervals_coords_8noise_10-19_23h12m59s.txt	1	1	0	4	150	euclidean	82.41	29.27	0.67	99378.27
12	12n_1	simHiC_countMatrix_1227180_10-26_18h34m41s.txt	simHiC_TADintervals_coords_12noise_10-26_18h34m41s.txt	1	1	0	4	150	euclidean	84.63	43.83	0.75	99446.03
16	16n_1	simHiC_countMatrix_1636240_10-26_18h35m39s.txt	simHiC_TADintervals_coords_16noise_10-26_18h35m39s.txt	1	1	0	4	150	euclidean	78.03	34.9	0.71	99504.78
20	20n_1	simHiC_countMatrix_20noise_10-21_19h30m07s.txt	simHiC_TADintervals_coords_20noise_10-21_19h30m07s.txt	1	1	0	4	150	euclidean	81.9	44.41	0.79	99575.66
4	4n_1	simHiC_countMatrix_4noise_10-19_23h11m57s.txt	simHiC_TADintervals_coords_4noise_10-19_23h11m57s.txt	1	1	0	4	155	euclidean	85.01	30.05	0.89	99627.44
8	8n_1	simHiC_countMatrix_8noise_10-19_23h12m59s.txt	simHiC_TADintervals_coords_8noise_10-19_23h12m59s.txt	1	1	0	4	155	euclidean	83.9	35.41	0.68	99683.18
12	12n_1	simHiC_countMatrix_1227180_10-26_18h34m41s.txt	simHiC_TADintervals_coords_12noise_10-26_18h34m41s.txt	1	1	0	4	155	euclidean	84.85	43.51	0.77	99750.5
16	16n_1	simHiC_countMatrix_1636240_10-26_18h35m39s.txt	simHiC_TADintervals_coords_16noise_10-26_18h35m39s.txt	1	1	0	4	155	euclidean	78.75	35.41	0.73	99809.82
20	20n_1	simHiC_countMatrix_20noise_10-21_19h30m07s.txt	simHiC_TADintervals_coords_20noise_10-21_19h30m07s.txt	1	1	0	4	155	euclidean	82.07	44.61	0.8	99880.99
4	4n_1	simHiC_countMatrix_4noise_10-19_23h11m57s.txt	simHiC_TADintervals_coords_4noise_10-19_23h11m57s.txt	1	1	0	4	160	euclidean	83.75	30.1	0.87	99932.51
8	8n_1	simHiC_countMatrix_8noise_10-19_23h12m59s.txt	simHiC_TADintervals_coords_8noise_10-19_23h12m59s.txt	1	1	0	4	160	euclidean	84.17	35.5	0.69	99988.19
12	12n_1	simHiC_countMatrix_1227180_10-26_18h34m41s.txt	simHiC_TADintervals_coords_12noise_10-26_18h34m41s.txt	1	1	0	4	160	euclidean	86.17	43.37	0.78	100055.63
16	16n_1	simHiC_countMatrix_1636240_10-26_18h35m39s.txt	simHiC_TADintervals_coords_16noise_10-26_18h35m39s.txt	1	1	0	4	160	euclidean	79.73	36.14	0.74	100115.4
20	20n_1	simHiC_countMatrix_20noise_10-21_19h30m07s.txt	simHiC_TADintervals_coords_20noise_10-21_19h30m07s.txt	1	1	0	4	160	euclidean	83.37	44.73	0.87	100186.15
4	4n_1	simHiC_countMatrix_4noise_10-19_23h11m57s.txt	simHiC_TADintervals_coords_4noise_10-19_23h11m57s.txt	1	1	0	4	165	euclidean	84.26	31.42	0.96	100239.29
8	8n_1	simHiC_countMatrix_8noise_10-19_23h12m59s.txt	simHiC_TADintervals_coords_8noise_10-19_23h12m59s.txt	1	1	0	4	165	euclidean	83.6	36.24	0.74	100295.77
12	12n_1	simHiC_countMatrix_1227180_10-26_18h34m41s.txt	simHiC_TADintervals_coords_12noise_10-26_18h34m41s.txt	1	1	0	4	165	euclidean	85.33	44.4	0.88	100363.72
16	16n_1	simHiC_countMatrix_1636240_10-26_18h35m39s.txt	simHiC_TADintervals_coords_16noise_10-26_18h35m39s.txt	1	1	0	4	165	euclidean	82.09	36.15	0.82	100424.12
20	20n_1	simHiC_countMatrix_20noise_10-21_19h30m07s.txt	simHiC_TADintervals_coords_20noise_10-21_19h30m07s.txt	1	1	0	4	165	euclidean	81.73	45.8	0.91	100496.56
4	4n_1	simHiC_countMatrix_4noise_10-19_23h11m57s.txt	simHiC_TADintervals_coords_4noise_10-19_23h11m57s.txt	1	1	0	4	170	euclidean	83.02	30.94	0.95	100549.65
8	8n_1	simHiC_countMatrix_8noise_10-19_23h12m59s.txt	simHiC_TADintervals_coords_8noise_10-19_23h12m59s.txt	1	1	0	4	170	euclidean	83.92	36.02	0.73	100605.88
12	12n_1	simHiC_countMatrix_1227180_10-26_18h34m41s.txt	simHiC_TADintervals_coords_12noise_10-26_18h34m41s.txt	1	1	0	4	170	euclidean	84.94	44.18	0.88	100673.89
16	16n_1	simHiC_countMatrix_1636240_10-26_18h35m39s.txt	simHiC_TADintervals_coords_16noise_10-26_18h35m39s.txt	1	1	0	4	170	euclidean	82.48	36.74	0.79	100734.55
20	20n_1	simHiC_countMatrix_20noise_10-21_19h30m07s.txt	simHiC_TADintervals_coords_20noise_10-21_19h30m07s.txt	1	1	0	4	170	euclidean	79.9	45.99	0.89	100807.01
4	4n_1	simHiC_countMatrix_4noise_10-19_23h11m57s.txt	simHiC_TADintervals_coords_4noise_10-19_23h11m57s.txt	1	1	0	4	175	euclidean	82.56	31.79	1.01	100860.57
8	8n_1	simHiC_countMatrix_8noise_10-19_23h12m59s.txt	simHiC_TADintervals_coords_8noise_10-19_23h12m59s.txt	1	1	0	4	175	euclidean	84.02	36.59	0.77	100917.27
12	12n_1	simHiC_countMatrix_1227180_10-26_18h34m41s.txt	simHiC_TADintervals_coords_12noise_10-26_18h34m41s.txt	1	1	0	4	175	euclidean	83.08	44.6	0.88	100985.92
16	16n_1	simHiC_countMatrix_1636240_10-26_18h35m39s.txt	simHiC_TADintervals_coords_16noise_10-26_18h35m39s.txt	1	1	0	4	175	euclidean	82.96	37.5	0.87	101047.51
20	20n_1	simHiC_countMatrix_20noise_10-21_19h30m07s.txt	simHiC_TADintervals_coords_20noise_10-21_19h30m07s.txt	1	1	0	4	175	euclidean	79.09	46.41	0.94	101120.29
4	4n_1	simHiC_countMatrix_4noise_10-19_23h11m57s.txt	simHiC_TADintervals_coords_4noise_10-19_23h11m57s.txt	1	1	0	4	180	euclidean	85.5	31.19	0.99	101173.35
8	8n_1	simHiC_countMatrix_8noise_10-19_23h12m59s.txt	simHiC_TADintervals_coords_8noise_10-19_23h12m59s.txt	1	1	0	4	180	euclidean	82.96	36.87	0.78	101230.25
12	12n_1	simHiC_countMatrix_1227180_10-26_18h34m41s.txt	simHiC_TADintervals_coords_12noise_10-26_18h34m41s.txt	1	1	0	4	180	euclidean	84.66	44.53	0.86	101298.62
16	16n_1	simHiC_countMatrix_1636240_10-26_18h35m39s.txt	simHiC_TADintervals_coords_16noise_10-26_18h35m39s.txt	1	1	0	4	180	euclidean	81.67	37.13	0.86	101359.83
20	20n_1	simHiC_countMatrix_20noise_10-21_19h30m07s.txt	simHiC_TADintervals_coords_20noise_10-21_19h30m07s.txt	1	1	0	4	180	euclidean	81.22	46.48	0.93	101432.83
4	4n_1	simHiC_countMatrix_4noise_10-19_23h11m57s.txt	simHiC_TADintervals_coords_4noise_10-19_23h11m57s.txt	1	1	0	4	185	euclidean	84.24	31.69	1.04	101486.24
8	8n_1	simHiC_countMatrix_8noise_10-19_23h12m59s.txt	simHiC_TADintervals_coords_8noise_10-19_23h12m59s.txt	1	1	0	4	185	euclidean	84.35	36.82	0.79	101543.84
12	12n_1	simHiC_countMatrix_1227180_10-26_18h34m41s.txt	simHiC_TADintervals_coords_12noise_10-26_18h34m41s.txt	1	1	0	4	185	euclidean	83.32	44.68	0.92	101612.58
16	16n_1	simHiC_countMatrix_1636240_10-26_18h35m39s.txt	simHiC_TADintervals_coords_16noise_10-26_18h35m39s.txt	1	1	0	4	185	euclidean	81.32	37.16	0.89	101673.82
20	20n_1	simHiC_countMatrix_20noise_10-21_19h30m07s.txt	simHiC_TADintervals_coords_20noise_10-21_19h30m07s.txt	1	1	0	4	185	euclidean	81.17	46.75	1.03	101747.12
4	4n_1	simHiC_countMatrix_4noise_10-19_23h11m57s.txt	simHiC_TADintervals_coords_4noise_10-19_23h11m57s.txt	1	1	0	4	190	euclidean	84.21	32.8	1.03	101801.64
8	8n_1	simHiC_countMatrix_8noise_10-19_23h12m59s.txt	simHiC_TADintervals_coords_8noise_10-19_23h12m59s.txt	1	1	0	4	190	euclidean	86.18	37.82	0.81	101859.81
12	12n_1	simHiC_countMatrix_1227180_10-26_18h34m41s.txt	simHiC_TADintervals_coords_12noise_10-26_18h34m41s.txt	1	1	0	4	190	euclidean	83.77	46.61	0.92	101930.39
16	16n_1	simHiC_countMatrix_1636240_10-26_18h35m39s.txt	simHiC_TADintervals_coords_16noise_10-26_18h35m39s.txt	1	1	0	4	190	euclidean	83.08	38.87	0.92	101992.86
20	20n_1	simHiC_countMatrix_20noise_10-21_19h30m07s.txt	simHiC_TADintervals_coords_20noise_10-21_19h30m07s.txt	1	1	0	4	190	euclidean	81.23	48.67	1.05	102068.26
4	4n_1	simHiC_countMatrix_4noise_10-19_23h11m57s.txt	simHiC_TADintervals_coords_4noise_10-19_23h11m57s.txt	1	1	0	4	195	euclidean	84.07	33.05	1.12	102123.19
8	8n_1	simHiC_countMatrix_8noise_10-19_23h12m59s.txt	simHiC_TADintervals_coords_8noise_10-19_23h12m59s.txt	1	1	0	4	195	euclidean	87.3	38.37	0.84	102182.37
12	12n_1	simHiC_countMatrix_1227180_10-26_18h34m41s.txt	simHiC_TADintervals_coords_12noise_10-26_18h34m41s.txt	1	1	0	4	195	euclidean	84.78	46.76	0.98	102252.98
16	16n_1	simHiC_countMatrix_1636240_10-26_18h35m39s.txt	simHiC_TADintervals_coords_16noise_10-26_18h35m39s.txt	1	1	0	4	195	euclidean	82.45	39.05	0.96	102315.77
20	20n_1	simHiC_countMatrix_20noise_10-21_19h30m07s.txt	simHiC_TADintervals_coords_20noise_10-21_19h30m07s.txt	1	1	0	4	195	euclidean	83.03	48.61	1.07	102391.18
4	4n_1	simHiC_countMatrix_4noise_10-19_23h11m57s.txt	simHiC_TADintervals_coords_4noise_10-19_23h11m57s.txt	1	1	0	4	200	euclidean	84.83	33.46	1.11	102446.32
8	8n_1	simHiC_countMatrix_8noise_10-19_23h12m59s.txt	simHiC_TADintervals_coords_8noise_10-19_23h12m59s.txt	1	1	0	4	200	euclidean	87.5	38.4	0.88	102505.1
12	12n_1	simHiC_countMatrix_1227180_10-26_18h34m41s.txt	simHiC_TADintervals_coords_12noise_10-26_18h34m41s.txt	1	1	0	4	200	euclidean	85.73	46.98	1.0	102575.97
16	16n_1	simHiC_countMatrix_1636240_10-26_18h35m39s.txt	simHiC_TADintervals_coords_16noise_10-26_18h35m39s.txt	1	1	0	4	200	euclidean	84.37	39.4	0.96	102639.36
20	20n_1	simHiC_countMatrix_20noise_10-21_19h30m07s.txt	simHiC_TADintervals_coords_20noise_10-21_19h30m07s.txt	1	1	0	4	200	euclidean	82.46	49.11	1.08	102714.94
4	4n_1	simHiC_countMatrix_4noise_10-19_23h11m57s.txt	simHiC_TADintervals_coords_4noise_10-19_23h11m57s.txt	1	1	0	4	205	euclidean	84.68	33.6	1.17	102770.58
8	8n_1	simHiC_countMatrix_8noise_10-19_23h12m59s.txt	simHiC_TADintervals_coords_8noise_10-19_23h12m59s.txt	1	1	0	4	205	euclidean	88.09	38.56	0.9	102830.06
12	12n_1	simHiC_countMatrix_1227180_10-26_18h34m41s.txt	simHiC_TADintervals_coords_12noise_10-26_18h34m41s.txt	1	1	0	4	205	euclidean	84.87	47.28	1.05	102901.08
16	16n_1	simHiC_countMatrix_1636240_10-26_18h35m39s.txt	simHiC_TADintervals_coords_16noise_10-26_18h35m39s.txt	1	1	0	4	205	euclidean	82.96	39.42	1.03	102964.61
20	20n_1	simHiC_countMatrix_20noise_10-21_19h30m07s.txt	simHiC_TADintervals_coords_20noise_10-21_19h30m07s.txt	1	1	0	4	205	euclidean	83.6	49.91	1.13	103040.97
4	4n_1	simHiC_countMatrix_4noise_10-19_23h11m57s.txt	simHiC_TADintervals_coords_4noise_10-19_23h11m57s.txt	1	1	0	4	210	euclidean	82.55	33.82	1.15	103096.7
8	8n_1	simHiC_countMatrix_8noise_10-19_23h12m59s.txt	simHiC_TADintervals_coords_8noise_10-19_23h12m59s.txt	1	1	0	4	210	euclidean	89.78	38.93	0.91	103156.25
12	12n_1	simHiC_countMatrix_1227180_10-26_18h34m41s.txt	simHiC_TADintervals_coords_12noise_10-26_18h34m41s.txt	1	1	0	4	210	euclidean	86.69	47.53	1.03	103228.01
16	16n_1	simHiC_countMatrix_1636240_10-26_18h35m39s.txt	simHiC_TADintervals_coords_16noise_10-26_18h35m39s.txt	1	1	0	4	210	euclidean	82.88	40.08	1.01	103292.5
20	20n_1	simHiC_countMatrix_20noise_10-21_19h30m07s.txt	simHiC_TADintervals_coords_20noise_10-21_19h30m07s.txt	1	1	0	4	210	euclidean	83.11	50.13	1.13	103369.21
4	4n_1	simHiC_countMatrix_4noise_10-19_23h11m57s.txt	simHiC_TADintervals_coords_4noise_10-19_23h11m57s.txt	1	1	0	4	215	euclidean	82.0	34.45	1.21	103425.9
8	8n_1	simHiC_countMatrix_8noise_10-19_23h12m59s.txt	simHiC_TADintervals_coords_8noise_10-19_23h12m59s.txt	1	1	0	4	215	euclidean	88.82	39.44	0.95	103486.11
12	12n_1	simHiC_countMatrix_1227180_10-26_18h34m41s.txt	simHiC_TADintervals_coords_12noise_10-26_18h34m41s.txt	1	1	0	4	215	euclidean	85.32	48.27	1.09	103558.48
16	16n_1	simHiC_countMatrix_1636240_10-26_18h35m39s.txt	simHiC_TADintervals_coords_16noise_10-26_18h35m39s.txt	1	1	0	4	215	euclidean	82.18	40.82	1.11	103623.35
20	20n_1	simHiC_countMatrix_20noise_10-21_19h30m07s.txt	simHiC_TADintervals_coords_20noise_10-21_19h30m07s.txt	1	1	0	4	215	euclidean	83.75	50.26	1.17	103700.19
4	4n_1	simHiC_countMatrix_4noise_10-19_23h11m57s.txt	simHiC_TADintervals_coords_4noise_10-19_23h11m57s.txt	1	1	0	4	220	euclidean	81.42	34.71	1.22	103756.82
8	8n_1	simHiC_countMatrix_8noise_10-19_23h12m59s.txt	simHiC_TADintervals_coords_8noise_10-19_23h12m59s.txt	1	1	0	4	220	euclidean	89.44	39.99	0.97	103817.55
12	12n_1	simHiC_countMatrix_1227180_10-26_18h34m41s.txt	simHiC_TADintervals_coords_12noise_10-26_18h34m41s.txt	1	1	0	4	220	euclidean	86.27	48.46	1.13	103890.37
16	16n_1	simHiC_countMatrix_1636240_10-26_18h35m39s.txt	simHiC_TADintervals_coords_16noise_10-26_18h35m39s.txt	1	1	0	4	220	euclidean	83.12	40.71	1.08	103955.22
20	20n_1	simHiC_countMatrix_20noise_10-21_19h30m07s.txt	simHiC_TADintervals_coords_20noise_10-21_19h30m07s.txt	1	1	0	4	220	euclidean	84.49	51.23	1.19	104033.13
4	4n_1	simHiC_countMatrix_4noise_10-19_23h11m57s.txt	simHiC_TADintervals_coords_4noise_10-19_23h11m57s.txt	1	1	0	4	225	euclidean	81.5	34.93	1.26	104090.09
8	8n_1	simHiC_countMatrix_8noise_10-19_23h12m59s.txt	simHiC_TADintervals_coords_8noise_10-19_23h12m59s.txt	1	1	0	4	225	euclidean	88.91	40.37	0.98	104151.04
12	12n_1	simHiC_countMatrix_1227180_10-26_18h34m41s.txt	simHiC_TADintervals_coords_12noise_10-26_18h34m41s.txt	1	1	0	4	225	euclidean	85.61	49.25	1.16	104224.22
16	16n_1	simHiC_countMatrix_1636240_10-26_18h35m39s.txt	simHiC_TADintervals_coords_16noise_10-26_18h35m39s.txt	1	1	0	4	225	euclidean	82.52	41.2	1.1	104289.37
20	20n_1	simHiC_countMatrix_20noise_10-21_19h30m07s.txt	simHiC_TADintervals_coords_20noise_10-21_19h30m07s.txt	1	1	0	4	225	euclidean	83.63	50.97	1.23	104367.09
4	4n_1	simHiC_countMatrix_4noise_10-19_23h11m57s.txt	simHiC_TADintervals_coords_4noise_10-19_23h11m57s.txt	1	1	0	4	230	euclidean	81.87	34.95	1.25	104424.08
8	8n_1	simHiC_countMatrix_8noise_10-19_23h12m59s.txt	simHiC_TADintervals_coords_8noise_10-19_23h12m59s.txt	1	1	0	4	230	euclidean	88.2	40.33	0.96	104484.93
12	12n_1	simHiC_countMatrix_1227180_10-26_18h34m41s.txt	simHiC_TADintervals_coords_12noise_10-26_18h34m41s.txt	1	1	0	4	230	euclidean	85.75	49.8	1.16	104558.73
16	16n_1	simHiC_countMatrix_1636240_10-26_18h35m39s.txt	simHiC_TADintervals_coords_16noise_10-26_18h35m39s.txt	1	1	0	4	230	euclidean	82.62	41.78	1.11	104624.94
20	20n_1	simHiC_countMatrix_20noise_10-21_19h30m07s.txt	simHiC_TADintervals_coords_20noise_10-21_19h30m07s.txt	1	1	0	4	230	euclidean	84.24	51.28	1.24	104703.37
4	4n_1	simHiC_countMatrix_4noise_10-19_23h11m57s.txt	simHiC_TADintervals_coords_4noise_10-19_23h11m57s.txt	1	1	0	4	235	euclidean	81.21	35.05	1.31	104760.56
8	8n_1	simHiC_countMatrix_8noise_10-19_23h12m59s.txt	simHiC_TADintervals_coords_8noise_10-19_23h12m59s.txt	1	1	0	4	235	euclidean	89.43	40.75	1.03	104821.6
12	12n_1	simHiC_countMatrix_1227180_10-26_18h34m41s.txt	simHiC_TADintervals_coords_12noise_10-26_18h34m41s.txt	1	1	0	4	235	euclidean	85.64	49.55	1.21	104895.11
16	16n_1	simHiC_countMatrix_1636240_10-26_18h35m39s.txt	simHiC_TADintervals_coords_16noise_10-26_18h35m39s.txt	1	1	0	4	235	euclidean	83.64	41.9	1.24	104961.46
20	20n_1	simHiC_countMatrix_20noise_10-21_19h30m07s.txt	simHiC_TADintervals_coords_20noise_10-21_19h30m07s.txt	1	1	0	4	235	euclidean	82.85	51.8	1.33	105039.98
4	4n_1	simHiC_countMatrix_4noise_10-19_23h11m57s.txt	simHiC_TADintervals_coords_4noise_10-19_23h11m57s.txt	1	1	0	4	240	euclidean	84.77	35.33	1.32	105097.43
8	8n_1	simHiC_countMatrix_8noise_10-19_23h12m59s.txt	simHiC_TADintervals_coords_8noise_10-19_23h12m59s.txt	1	1	0	4	240	euclidean	88.75	40.89	1.03	105159.08
12	12n_1	simHiC_countMatrix_1227180_10-26_18h34m41s.txt	simHiC_TADintervals_coords_12noise_10-26_18h34m41s.txt	1	1	0	4	240	euclidean	84.8	50.42	1.21	105233.66
16	16n_1	simHiC_countMatrix_1636240_10-26_18h35m39s.txt	simHiC_TADintervals_coords_16noise_10-26_18h35m39s.txt	1	1	0	4	240	euclidean	84.58	42.5	1.13	105300.58
20	20n_1	simHiC_countMatrix_20noise_10-21_19h30m07s.txt	simHiC_TADintervals_coords_20noise_10-21_19h30m07s.txt	1	1	0	4	240	euclidean	84.2	52.56	1.3	105380.0
4	4n_1	simHiC_countMatrix_4noise_10-19_23h11m57s.txt	simHiC_TADintervals_coords_4noise_10-19_23h11m57s.txt	1	1	0	4	245	euclidean	85.97	35.83	1.39	105438.0
8	8n_1	simHiC_countMatrix_8noise_10-19_23h12m59s.txt	simHiC_TADintervals_coords_8noise_10-19_23h12m59s.txt	1	1	0	4	245	euclidean	88.8	41.56	1.06	105500.17
12	12n_1	simHiC_countMatrix_1227180_10-26_18h34m41s.txt	simHiC_TADintervals_coords_12noise_10-26_18h34m41s.txt	1	1	0	4	245	euclidean	86.73	50.65	1.24	105574.96
16	16n_1	simHiC_countMatrix_1636240_10-26_18h35m39s.txt	simHiC_TADintervals_coords_16noise_10-26_18h35m39s.txt	1	1	0	4	245	euclidean	84.01	42.74	1.23	105642.31
20	20n_1	simHiC_countMatrix_20noise_10-21_19h30m07s.txt	simHiC_TADintervals_coords_20noise_10-21_19h30m07s.txt	1	1	0	4	245	euclidean	83.62	53.01	1.34	105722.04
4	4n_1	simHiC_countMatrix_4noise_10-19_23h11m57s.txt	simHiC_TADintervals_coords_4noise_10-19_23h11m57s.txt	1	1	0	4	250	euclidean	86.04	36.47	1.37	105780.38
8	8n_1	simHiC_countMatrix_8noise_10-19_23h12m59s.txt	simHiC_TADintervals_coords_8noise_10-19_23h12m59s.txt	1	1	0	4	250	euclidean	89.7	42.28	1.09	105843.31
12	12n_1	simHiC_countMatrix_1227180_10-26_18h34m41s.txt	simHiC_TADintervals_coords_12noise_10-26_18h34m41s.txt	1	1	0	4	250	euclidean	86.46	50.86	1.25	105918.66
16	16n_1	simHiC_countMatrix_1636240_10-26_18h35m39s.txt	simHiC_TADintervals_coords_16noise_10-26_18h35m39s.txt	1	1	0	4	250	euclidean	85.54	43.49	1.2	105986.16
20	20n_1	simHiC_countMatrix_20noise_10-21_19h30m07s.txt	simHiC_TADintervals_coords_20noise_10-21_19h30m07s.txt	1	1	0	4	250	euclidean	84.52	53.42	1.36	106066.4
4	4n_1	simHiC_countMatrix_4noise_10-19_23h11m57s.txt	simHiC_TADintervals_coords_4noise_10-19_23h11m57s.txt	1	1	0	4	255	euclidean	85.55	36.75	1.4	106124.73
8	8n_1	simHiC_countMatrix_8noise_10-19_23h12m59s.txt	simHiC_TADintervals_coords_8noise_10-19_23h12m59s.txt	1	1	0	4	255	euclidean	88.69	42.16	1.11	106187.35
12	12n_1	simHiC_countMatrix_1227180_10-26_18h34m41s.txt	simHiC_TADintervals_coords_12noise_10-26_18h34m41s.txt	1	1	0	4	255	euclidean	86.67	51.15	1.3	106263.26
16	16n_1	simHiC_countMatrix_1636240_10-26_18h35m39s.txt	simHiC_TADintervals_coords_16noise_10-26_18h35m39s.txt	1	1	0	4	255	euclidean	85.23	43.94	1.29	106331.88
20	20n_1	simHiC_countMatrix_20noise_10-21_19h30m07s.txt	simHiC_TADintervals_coords_20noise_10-21_19h30m07s.txt	1	1	0	4	255	euclidean	84.46	54.13	1.42	106412.66
4	4n_1	simHiC_countMatrix_4noise_10-19_23h11m57s.txt	simHiC_TADintervals_coords_4noise_10-19_23h11m57s.txt	1	1	0	4	260	euclidean	88.33	36.87	1.42	106471.45
8	8n_1	simHiC_countMatrix_8noise_10-19_23h12m59s.txt	simHiC_TADintervals_coords_8noise_10-19_23h12m59s.txt	1	1	0	4	260	euclidean	89.48	42.02	1.1	106534.27
12	12n_1	simHiC_countMatrix_1227180_10-26_18h34m41s.txt	simHiC_TADintervals_coords_12noise_10-26_18h34m41s.txt	1	1	0	4	260	euclidean	86.3	50.87	1.33	106609.48
16	16n_1	simHiC_countMatrix_1636240_10-26_18h35m39s.txt	simHiC_TADintervals_coords_16noise_10-26_18h35m39s.txt	1	1	0	4	260	euclidean	86.28	44.04	1.26	106677.53
20	20n_1	simHiC_countMatrix_20noise_10-21_19h30m07s.txt	simHiC_TADintervals_coords_20noise_10-21_19h30m07s.txt	1	1	0	4	260	euclidean	84.63	54.53	1.52	106759.05
4	4n_1	simHiC_countMatrix_4noise_10-19_23h11m57s.txt	simHiC_TADintervals_coords_4noise_10-19_23h11m57s.txt	1	1	0	4	265	euclidean	86.74	37.25	1.43	106818.41
8	8n_1	simHiC_countMatrix_8noise_10-19_23h12m59s.txt	simHiC_TADintervals_coords_8noise_10-19_23h12m59s.txt	1	1	0	4	265	euclidean	88.95	42.77	1.14	106881.62
12	12n_1	simHiC_countMatrix_1227180_10-26_18h34m41s.txt	simHiC_TADintervals_coords_12noise_10-26_18h34m41s.txt	1	1	0	4	265	euclidean	86.18	51.81	1.33	106957.74
16	16n_1	simHiC_countMatrix_1636240_10-26_18h35m39s.txt	simHiC_TADintervals_coords_16noise_10-26_18h35m39s.txt	1	1	0	4	265	euclidean	84.83	44.38	1.3	107026.34
20	20n_1	simHiC_countMatrix_20noise_10-21_19h30m07s.txt	simHiC_TADintervals_coords_20noise_10-21_19h30m07s.txt	1	1	0	4	265	euclidean	84.05	54.26	1.46	107107.36
4	4n_1	simHiC_countMatrix_4noise_10-19_23h11m57s.txt	simHiC_TADintervals_coords_4noise_10-19_23h11m57s.txt	1	1	0	4	270	euclidean	86.5	44.91	1.48	107174.7
8	8n_1	simHiC_countMatrix_8noise_10-19_23h12m59s.txt	simHiC_TADintervals_coords_8noise_10-19_23h12m59s.txt	1	1	0	4	270	euclidean	88.29	38.25	1.18	107233.55
12	12n_1	simHiC_countMatrix_1227180_10-26_18h34m41s.txt	simHiC_TADintervals_coords_12noise_10-26_18h34m41s.txt	1	1	0	4	270	euclidean	86.65	45.1	1.37	107302.76
16	16n_1	simHiC_countMatrix_1636240_10-26_18h35m39s.txt	simHiC_TADintervals_coords_16noise_10-26_18h35m39s.txt	1	1	0	4	270	euclidean	84.03	44.01	1.34	107371.59
20	20n_1	simHiC_countMatrix_20noise_10-21_19h30m07s.txt	simHiC_TADintervals_coords_20noise_10-21_19h30m07s.txt	1	1	0	4	270	euclidean	82.81	58.8	1.46	107457.44
4	4n_1	simHiC_countMatrix_4noise_10-19_23h11m57s.txt	simHiC_TADintervals_coords_4noise_10-19_23h11m57s.txt	1	1	0	4	275	euclidean	87.39	43.21	1.55	107522.97
8	8n_1	simHiC_countMatrix_8noise_10-19_23h12m59s.txt	simHiC_TADintervals_coords_8noise_10-19_23h12m59s.txt	1	1	0	4	275	euclidean	88.71	38.21	1.21	107582.38
12	12n_1	simHiC_countMatrix_1227180_10-26_18h34m41s.txt	simHiC_TADintervals_coords_12noise_10-26_18h34m41s.txt	1	1	0	4	275	euclidean	86.39	46.53	1.39	107652.91
16	16n_1	simHiC_countMatrix_1636240_10-26_18h35m39s.txt	simHiC_TADintervals_coords_16noise_10-26_18h35m39s.txt	1	1	0	4	275	euclidean	85.86	50.04	1.38	107727.53
20	20n_1	simHiC_countMatrix_20noise_10-21_19h30m07s.txt	simHiC_TADintervals_coords_20noise_10-21_19h30m07s.txt	1	1	0	4	275	euclidean	83.99	50.36	1.52	107805.36
4	4n_1	simHiC_countMatrix_4noise_10-19_23h11m57s.txt	simHiC_TADintervals_coords_4noise_10-19_23h11m57s.txt	1	1	0	4	280	euclidean	87.07	39.06	1.53	107866.65
8	8n_1	simHiC_countMatrix_8noise_10-19_23h12m59s.txt	simHiC_TADintervals_coords_8noise_10-19_23h12m59s.txt	1	1	0	4	280	euclidean	88.5	41.47	1.21	107928.92
12	12n_1	simHiC_countMatrix_1227180_10-26_18h34m41s.txt	simHiC_TADintervals_coords_12noise_10-26_18h34m41s.txt	1	1	0	4	280	euclidean	86.61	47.27	1.42	108000.7
16	16n_1	simHiC_countMatrix_1636240_10-26_18h35m39s.txt	simHiC_TADintervals_coords_16noise_10-26_18h35m39s.txt	1	1	0	4	280	euclidean	84.84	46.47	1.37	108071.7
20	20n_1	simHiC_countMatrix_20noise_10-21_19h30m07s.txt	simHiC_TADintervals_coords_20noise_10-21_19h30m07s.txt	1	1	0	4	280	euclidean	85.11	51.5	1.5	108149.91
4	4n_1	simHiC_countMatrix_4noise_10-19_23h11m57s.txt	simHiC_TADintervals_coords_4noise_10-19_23h11m57s.txt	1	1	0	4	285	euclidean	87.24	43.65	1.58	108215.52
8	8n_1	simHiC_countMatrix_8noise_10-19_23h12m59s.txt	simHiC_TADintervals_coords_8noise_10-19_23h12m59s.txt	1	1	0	4	285	euclidean	87.85	39.21	1.26	108275.56
12	12n_1	simHiC_countMatrix_1227180_10-26_18h34m41s.txt	simHiC_TADintervals_coords_12noise_10-26_18h34m41s.txt	1	1	0	4	285	euclidean	85.74	47.2	1.43	108347.39
16	16n_1	simHiC_countMatrix_1636240_10-26_18h35m39s.txt	simHiC_TADintervals_coords_16noise_10-26_18h35m39s.txt	1	1	0	4	285	euclidean	85.58	46.18	1.43	108417.92
20	20n_1	simHiC_countMatrix_20noise_10-21_19h30m07s.txt	simHiC_TADintervals_coords_20noise_10-21_19h30m07s.txt	1	1	0	4	285	euclidean	84.11	50.5	1.58	108495.64
4	4n_1	simHiC_countMatrix_4noise_10-19_23h11m57s.txt	simHiC_TADintervals_coords_4noise_10-19_23h11m57s.txt	1	1	0	4	290	euclidean	87.4	39.91	1.61	108557.64
8	8n_1	simHiC_countMatrix_8noise_10-19_23h12m59s.txt	simHiC_TADintervals_coords_8noise_10-19_23h12m59s.txt	1	1	0	4	290	euclidean	87.96	38.76	1.28	108617.25
12	12n_1	simHiC_countMatrix_1227180_10-26_18h34m41s.txt	simHiC_TADintervals_coords_12noise_10-26_18h34m41s.txt	1	1	0	4	290	euclidean	87.0	54.71	1.48	108696.28
16	16n_1	simHiC_countMatrix_1636240_10-26_18h35m39s.txt	simHiC_TADintervals_coords_16noise_10-26_18h35m39s.txt	1	1	0	4	290	euclidean	85.96	46.52	1.5	108766.94
20	20n_1	simHiC_countMatrix_20noise_10-21_19h30m07s.txt	simHiC_TADintervals_coords_20noise_10-21_19h30m07s.txt	1	1	0	4	290	euclidean	85.62	56.86	1.63	108851.11
4	4n_1	simHiC_countMatrix_4noise_10-19_23h11m57s.txt	simHiC_TADintervals_coords_4noise_10-19_23h11m57s.txt	1	1	0	4	295	euclidean	86.63	39.61	1.62	108912.9
8	8n_1	simHiC_countMatrix_8noise_10-19_23h12m59s.txt	simHiC_TADintervals_coords_8noise_10-19_23h12m59s.txt	1	1	0	4	295	euclidean	87.63	45.05	1.32	108978.75
12	12n_1	simHiC_countMatrix_1227180_10-26_18h34m41s.txt	simHiC_TADintervals_coords_12noise_10-26_18h34m41s.txt	1	1	0	4	295	euclidean	85.91	54.53	1.49	109057.35
16	16n_1	simHiC_countMatrix_1636240_10-26_18h35m39s.txt	simHiC_TADintervals_coords_16noise_10-26_18h35m39s.txt	1	1	0	4	295	euclidean	84.26	46.89	1.45	109128.61
20	20n_1	simHiC_countMatrix_20noise_10-21_19h30m07s.txt	simHiC_TADintervals_coords_20noise_10-21_19h30m07s.txt	1	1	0	4	295	euclidean	85.49	56.72	1.62	109212.3
4	4n_1	simHiC_countMatrix_4noise_10-19_23h11m57s.txt	simHiC_TADintervals_coords_4noise_10-19_23h11m57s.txt	1	1	0	4	300	euclidean	87.03	46.62	1.67	109281.56
8	8n_1	simHiC_countMatrix_8noise_10-19_23h12m59s.txt	simHiC_TADintervals_coords_8noise_10-19_23h12m59s.txt	1	1	0	4	300	euclidean	87.7	40.21	1.3	109342.7
12	12n_1	simHiC_countMatrix_1227180_10-26_18h34m41s.txt	simHiC_TADintervals_coords_12noise_10-26_18h34m41s.txt	1	1	0	4	300	euclidean	86.26	47.74	1.55	109414.95
16	16n_1	simHiC_countMatrix_1636240_10-26_18h35m39s.txt	simHiC_TADintervals_coords_16noise_10-26_18h35m39s.txt	1	1	0	4	300	euclidean	85.51	45.98	1.52	109485.56
20	20n_1	simHiC_countMatrix_20noise_10-21_19h30m07s.txt	simHiC_TADintervals_coords_20noise_10-21_19h30m07s.txt	1	1	0	4	300	euclidean	85.96	61.77	1.63	109574.45
4	4n_1	simHiC_countMatrix_4noise_10-19_23h11m57s.txt	simHiC_TADintervals_coords_4noise_10-19_23h11m57s.txt	1	1	0	4	305	euclidean	87.55	45.12	1.7	109641.86
8	8n_1	simHiC_countMatrix_8noise_10-19_23h12m59s.txt	simHiC_TADintervals_coords_8noise_10-19_23h12m59s.txt	1	1	0	4	305	euclidean	88.01	39.58	1.31	109702.43
12	12n_1	simHiC_countMatrix_1227180_10-26_18h34m41s.txt	simHiC_TADintervals_coords_12noise_10-26_18h34m41s.txt	1	1	0	4	305	euclidean	85.68	48.99	1.58	109775.81
16	16n_1	simHiC_countMatrix_1636240_10-26_18h35m39s.txt	simHiC_TADintervals_coords_16noise_10-26_18h35m39s.txt	1	1	0	4	305	euclidean	85.74	51.97	1.52	109852.94
20	20n_1	simHiC_countMatrix_20noise_10-21_19h30m07s.txt	simHiC_TADintervals_coords_20noise_10-21_19h30m07s.txt	1	1	0	4	305	euclidean	86.25	52.48	1.63	109932.56
4	4n_1	simHiC_countMatrix_4noise_10-19_23h11m57s.txt	simHiC_TADintervals_coords_4noise_10-19_23h11m57s.txt	1	1	0	4	310	euclidean	87.41	41.03	1.72	109995.82
8	8n_1	simHiC_countMatrix_8noise_10-19_23h12m59s.txt	simHiC_TADintervals_coords_8noise_10-19_23h12m59s.txt	1	1	0	4	310	euclidean	88.02	43.15	1.36	110059.74
12	12n_1	simHiC_countMatrix_1227180_10-26_18h34m41s.txt	simHiC_TADintervals_coords_12noise_10-26_18h34m41s.txt	1	1	0	4	310	euclidean	86.33	49.45	1.58	110133.72
16	16n_1	simHiC_countMatrix_1636240_10-26_18h35m39s.txt	simHiC_TADintervals_coords_16noise_10-26_18h35m39s.txt	1	1	0	4	310	euclidean	86.35	48.94	1.54	110207.52
20	20n_1	simHiC_countMatrix_20noise_10-21_19h30m07s.txt	simHiC_TADintervals_coords_20noise_10-21_19h30m07s.txt	1	1	0	4	310	euclidean	86.1	53.79	1.73	110288.6
4	4n_1	simHiC_countMatrix_4noise_10-19_23h11m57s.txt	simHiC_TADintervals_coords_4noise_10-19_23h11m57s.txt	1	1	0	4	315	euclidean	87.8	45.54	1.73	110356.59
8	8n_1	simHiC_countMatrix_8noise_10-19_23h12m59s.txt	simHiC_TADintervals_coords_8noise_10-19_23h12m59s.txt	1	1	0	4	315	euclidean	87.64	40.86	1.42	110418.44
12	12n_1	simHiC_countMatrix_1227180_10-26_18h34m41s.txt	simHiC_TADintervals_coords_12noise_10-26_18h34m41s.txt	1	1	0	4	315	euclidean	86.34	49.28	1.62	110492.34
16	16n_1	simHiC_countMatrix_1636240_10-26_18h35m39s.txt	simHiC_TADintervals_coords_16noise_10-26_18h35m39s.txt	1	1	0	4	315	euclidean	84.92	48.67	1.55	110565.64
20	20n_1	simHiC_countMatrix_20noise_10-21_19h30m07s.txt	simHiC_TADintervals_coords_20noise_10-21_19h30m07s.txt	1	1	0	4	315	euclidean	85.37	53.38	1.76	110646.25
4	4n_1	simHiC_countMatrix_4noise_10-19_23h11m57s.txt	simHiC_TADintervals_coords_4noise_10-19_23h11m57s.txt	1	1	0	4	320	euclidean	87.75	42.71	1.79	110711.36
8	8n_1	simHiC_countMatrix_8noise_10-19_23h12m59s.txt	simHiC_TADintervals_coords_8noise_10-19_23h12m59s.txt	1	1	0	4	320	euclidean	88.2	40.65	1.38	110772.9
12	12n_1	simHiC_countMatrix_1227180_10-26_18h34m41s.txt	simHiC_TADintervals_coords_12noise_10-26_18h34m41s.txt	1	1	0	4	320	euclidean	86.74	57.41	1.65	110854.81
16	16n_1	simHiC_countMatrix_1636240_10-26_18h35m39s.txt	simHiC_TADintervals_coords_16noise_10-26_18h35m39s.txt	1	1	0	4	320	euclidean	87.53	48.85	1.58	110928.38
20	20n_1	simHiC_countMatrix_20noise_10-21_19h30m07s.txt	simHiC_TADintervals_coords_20noise_10-21_19h30m07s.txt	1	1	0	4	320	euclidean	86.02	59.9	1.8	111015.65
4	4n_1	simHiC_countMatrix_4noise_10-19_23h11m57s.txt	simHiC_TADintervals_coords_4noise_10-19_23h11m57s.txt	1	1	0	4	325	euclidean	87.64	41.36	1.8	111079.72
8	8n_1	simHiC_countMatrix_8noise_10-19_23h12m59s.txt	simHiC_TADintervals_coords_8noise_10-19_23h12m59s.txt	1	1	0	4	325	euclidean	87.95	46.93	1.46	111147.66
12	12n_1	simHiC_countMatrix_1227180_10-26_18h34m41s.txt	simHiC_TADintervals_coords_12noise_10-26_18h34m41s.txt	1	1	0	4	325	euclidean	86.45	56.35	1.67	111228.91
16	16n_1	simHiC_countMatrix_1636240_10-26_18h35m39s.txt	simHiC_TADintervals_coords_16noise_10-26_18h35m39s.txt	1	1	0	4	325	euclidean	85.0	49.35	1.61	111303.13
20	20n_1	simHiC_countMatrix_20noise_10-21_19h30m07s.txt	simHiC_TADintervals_coords_20noise_10-21_19h30m07s.txt	1	1	0	4	325	euclidean	85.88	58.91	1.78	111389.07
4	4n_1	simHiC_countMatrix_4noise_10-19_23h11m57s.txt	simHiC_TADintervals_coords_4noise_10-19_23h11m57s.txt	1	1	0	4	330	euclidean	87.66	48.52	1.83	111459.87
8	8n_1	simHiC_countMatrix_8noise_10-19_23h12m59s.txt	simHiC_TADintervals_coords_8noise_10-19_23h12m59s.txt	1	1	0	4	330	euclidean	86.37	42.52	1.47	111523.38
12	12n_1	simHiC_countMatrix_1227180_10-26_18h34m41s.txt	simHiC_TADintervals_coords_12noise_10-26_18h34m41s.txt	1	1	0	4	330	euclidean	86.67	50.21	1.67	111598.46
16	16n_1	simHiC_countMatrix_1636240_10-26_18h35m39s.txt	simHiC_TADintervals_coords_16noise_10-26_18h35m39s.txt	1	1	0	4	330	euclidean	85.73	48.64	1.64	111671.94
20	20n_1	simHiC_countMatrix_20noise_10-21_19h30m07s.txt	simHiC_TADintervals_coords_20noise_10-21_19h30m07s.txt	1	1	0	4	330	euclidean	86.25	64.19	1.85	111763.21
4	4n_1	simHiC_countMatrix_4noise_10-19_23h11m57s.txt	simHiC_TADintervals_coords_4noise_10-19_23h11m57s.txt	1	1	0	4	335	euclidean	88.3	47.42	1.89	111833.1
8	8n_1	simHiC_countMatrix_8noise_10-19_23h12m59s.txt	simHiC_TADintervals_coords_8noise_10-19_23h12m59s.txt	1	1	0	4	335	euclidean	88.06	41.54	1.5	111895.77
12	12n_1	simHiC_countMatrix_1227180_10-26_18h34m41s.txt	simHiC_TADintervals_coords_12noise_10-26_18h34m41s.txt	1	1	0	4	335	euclidean	86.03	51.81	1.73	111972.16
16	16n_1	simHiC_countMatrix_1636240_10-26_18h35m39s.txt	simHiC_TADintervals_coords_16noise_10-26_18h35m39s.txt	1	1	0	4	335	euclidean	86.05	55.2	1.69	112052.37
20	20n_1	simHiC_countMatrix_20noise_10-21_19h30m07s.txt	simHiC_TADintervals_coords_20noise_10-21_19h30m07s.txt	1	1	0	4	335	euclidean	85.88	55.45	1.89	112135.01
4	4n_1	simHiC_countMatrix_4noise_10-19_23h11m57s.txt	simHiC_TADintervals_coords_4noise_10-19_23h11m57s.txt	1	1	0	4	340	euclidean	88.02	43.27	1.92	112200.91
8	8n_1	simHiC_countMatrix_8noise_10-19_23h12m59s.txt	simHiC_TADintervals_coords_8noise_10-19_23h12m59s.txt	1	1	0	4	340	euclidean	87.09	45.58	1.52	112267.5
12	12n_1	simHiC_countMatrix_1227180_10-26_18h34m41s.txt	simHiC_TADintervals_coords_12noise_10-26_18h34m41s.txt	1	1	0	4	340	euclidean	86.67	51.04	1.76	112343.36
16	16n_1	simHiC_countMatrix_1636240_10-26_18h35m39s.txt	simHiC_TADintervals_coords_16noise_10-26_18h35m39s.txt	1	1	0	4	340	euclidean	86.27	55.95	1.71	112424.12
20	20n_1	simHiC_countMatrix_20noise_10-21_19h30m07s.txt	simHiC_TADintervals_coords_20noise_10-21_19h30m07s.txt	1	1	0	4	340	euclidean	85.43	58.47	1.84	112509.9
4	4n_1	simHiC_countMatrix_4noise_10-19_23h11m57s.txt	simHiC_TADintervals_coords_4noise_10-19_23h11m57s.txt	1	1	0	4	345	euclidean	86.36	41.07	1.93	112572.99
8	8n_1	simHiC_countMatrix_8noise_10-19_23h12m59s.txt	simHiC_TADintervals_coords_8noise_10-19_23h12m59s.txt	1	1	0	4	345	euclidean	86.11	46.4	1.53	112640.46
12	12n_1	simHiC_countMatrix_1227180_10-26_18h34m41s.txt	simHiC_TADintervals_coords_12noise_10-26_18h34m41s.txt	1	1	0	4	345	euclidean	86.93	51.21	1.77	112716.56
16	16n_1	simHiC_countMatrix_1636240_10-26_18h35m39s.txt	simHiC_TADintervals_coords_16noise_10-26_18h35m39s.txt	1	1	0	4	345	euclidean	84.76	50.2	1.75	112791.44
20	20n_1	simHiC_countMatrix_20noise_10-21_19h30m07s.txt	simHiC_TADintervals_coords_20noise_10-21_19h30m07s.txt	1	1	0	4	345	euclidean	85.24	64.27	2.06	112883.24
4	4n_1	simHiC_countMatrix_4noise_10-19_23h11m57s.txt	simHiC_TADintervals_coords_4noise_10-19_23h11m57s.txt	1	1	0	4	350	euclidean	87.6	44.94	1.94	112950.81
8	8n_1	simHiC_countMatrix_8noise_10-19_23h12m59s.txt	simHiC_TADintervals_coords_8noise_10-19_23h12m59s.txt	1	1	0	4	350	euclidean	87.89	44.46	1.55	113016.45
12	12n_1	simHiC_countMatrix_1227180_10-26_18h34m41s.txt	simHiC_TADintervals_coords_12noise_10-26_18h34m41s.txt	1	1	0	4	350	euclidean	86.96	54.63	1.81	113096.14
16	16n_1	simHiC_countMatrix_1636240_10-26_18h35m39s.txt	simHiC_TADintervals_coords_16noise_10-26_18h35m39s.txt	1	1	0	4	350	euclidean	85.5	49.91	1.76	113171.38
20	20n_1	simHiC_countMatrix_20noise_10-21_19h30m07s.txt	simHiC_TADintervals_coords_20noise_10-21_19h30m07s.txt	1	1	0	4	350	euclidean	86.08	63.84	1.95	113262.75
4	4n_1	simHiC_countMatrix_4noise_10-19_23h11m57s.txt	simHiC_TADintervals_coords_4noise_10-19_23h11m57s.txt	1	1	0	4	355	euclidean	87.18	44.97	1.96	113330.25
8	8n_1	simHiC_countMatrix_8noise_10-19_23h12m59s.txt	simHiC_TADintervals_coords_8noise_10-19_23h12m59s.txt	1	1	0	4	355	euclidean	87.9	46.04	1.57	113397.32
12	12n_1	simHiC_countMatrix_1227180_10-26_18h34m41s.txt	simHiC_TADintervals_coords_12noise_10-26_18h34m41s.txt	1	1	0	4	355	euclidean	86.7	58.19	1.8	113480.19
16	16n_1	simHiC_countMatrix_1636240_10-26_18h35m39s.txt	simHiC_TADintervals_coords_16noise_10-26_18h35m39s.txt	1	1	0	4	355	euclidean	86.3	50.7	1.81	113555.73
20	20n_1	simHiC_countMatrix_20noise_10-21_19h30m07s.txt	simHiC_TADintervals_coords_20noise_10-21_19h30m07s.txt	1	1	0	4	355	euclidean	86.12	60.49	2.04	113643.8
4	4n_1	simHiC_countMatrix_4noise_10-19_23h11m57s.txt	simHiC_TADintervals_coords_4noise_10-19_23h11m57s.txt	1	1	0	4	360	euclidean	88.1	41.58	2.02	113707.82
8	8n_1	simHiC_countMatrix_8noise_10-19_23h12m59s.txt	simHiC_TADintervals_coords_8noise_10-19_23h12m59s.txt	1	1	0	4	360	euclidean	86.88	49.5	1.58	113778.29
12	12n_1	simHiC_countMatrix_1227180_10-26_18h34m41s.txt	simHiC_TADintervals_coords_12noise_10-26_18h34m41s.txt	1	1	0	4	360	euclidean	85.99	52.67	1.87	113855.65
16	16n_1	simHiC_countMatrix_1636240_10-26_18h35m39s.txt	simHiC_TADintervals_coords_16noise_10-26_18h35m39s.txt	1	1	0	4	360	euclidean	85.94	56.67	1.84	113937.14
20	20n_1	simHiC_countMatrix_20noise_10-21_19h30m07s.txt	simHiC_TADintervals_coords_20noise_10-21_19h30m07s.txt	1	1	0	4	360	euclidean	85.59	65.14	1.99	114029.86
4	4n_1	simHiC_countMatrix_4noise_10-19_23h11m57s.txt	simHiC_TADintervals_coords_4noise_10-19_23h11m57s.txt	1	1	0	4	365	euclidean	87.26	45.5	2.08	114098.03
8	8n_1	simHiC_countMatrix_8noise_10-19_23h12m59s.txt	simHiC_TADintervals_coords_8noise_10-19_23h12m59s.txt	1	1	0	4	365	euclidean	87.67	46.77	1.63	114165.96
12	12n_1	simHiC_countMatrix_1227180_10-26_18h34m41s.txt	simHiC_TADintervals_coords_12noise_10-26_18h34m41s.txt	1	1	0	4	365	euclidean	87.38	58.16	1.94	114249.4
16	16n_1	simHiC_countMatrix_1636240_10-26_18h35m39s.txt	simHiC_TADintervals_coords_16noise_10-26_18h35m39s.txt	1	1	0	4	365	euclidean	86.41	54.35	1.86	114328.83
20	20n_1	simHiC_countMatrix_20noise_10-21_19h30m07s.txt	simHiC_TADintervals_coords_20noise_10-21_19h30m07s.txt	1	1	0	4	365	euclidean	85.46	67.56	2.13	114423.89
4	4n_1	simHiC_countMatrix_4noise_10-19_23h11m57s.txt	simHiC_TADintervals_coords_4noise_10-19_23h11m57s.txt	1	1	0	4	370	euclidean	87.31	43.33	2.08	114490.05
8	8n_1	simHiC_countMatrix_8noise_10-19_23h12m59s.txt	simHiC_TADintervals_coords_8noise_10-19_23h12m59s.txt	1	1	0	4	370	euclidean	87.69	49.42	1.65	114560.85
12	12n_1	simHiC_countMatrix_1227180_10-26_18h34m41s.txt	simHiC_TADintervals_coords_12noise_10-26_18h34m41s.txt	1	1	0	4	370	euclidean	87.12	53.85	1.91	114639.44
16	16n_1	simHiC_countMatrix_1636240_10-26_18h35m39s.txt	simHiC_TADintervals_coords_16noise_10-26_18h35m39s.txt	1	1	0	4	370	euclidean	85.68	51.56	1.88	114715.8
20	20n_1	simHiC_countMatrix_20noise_10-21_19h30m07s.txt	simHiC_TADintervals_coords_20noise_10-21_19h30m07s.txt	1	1	0	4	370	euclidean	85.54	66.05	2.07	114809.6
4	4n_1	simHiC_countMatrix_4noise_10-19_23h11m57s.txt	simHiC_TADintervals_coords_4noise_10-19_23h11m57s.txt	1	1	0	4	375	euclidean	86.55	46.42	2.11	114879.06
8	8n_1	simHiC_countMatrix_8noise_10-19_23h12m59s.txt	simHiC_TADintervals_coords_8noise_10-19_23h12m59s.txt	1	1	0	4	375	euclidean	88.23	45.56	1.71	114946.05
12	12n_1	simHiC_countMatrix_1227180_10-26_18h34m41s.txt	simHiC_TADintervals_coords_12noise_10-26_18h34m41s.txt	1	1	0	4	375	euclidean	87.39	56.73	1.92	115027.71
16	16n_1	simHiC_countMatrix_1636240_10-26_18h35m39s.txt	simHiC_TADintervals_coords_16noise_10-26_18h35m39s.txt	1	1	0	4	375	euclidean	86.22	52.5	1.92	115105.23
20	20n_1	simHiC_countMatrix_20noise_10-21_19h30m07s.txt	simHiC_TADintervals_coords_20noise_10-21_19h30m07s.txt	1	1	0	4	375	euclidean	84.98	66.19	2.12	115199.18
4	4n_1	simHiC_countMatrix_4noise_10-19_23h11m57s.txt	simHiC_TADintervals_coords_4noise_10-19_23h11m57s.txt	1	1	0	4	380	euclidean	87.69	46.68	2.2	115268.97
8	8n_1	simHiC_countMatrix_8noise_10-19_23h12m59s.txt	simHiC_TADintervals_coords_8noise_10-19_23h12m59s.txt	1	1	0	4	380	euclidean	88.06	47.85	1.72	115338.24
12	12n_1	simHiC_countMatrix_1227180_10-26_18h34m41s.txt	simHiC_TADintervals_coords_12noise_10-26_18h34m41s.txt	1	1	0	4	380	euclidean	86.65	59.61	2.01	115422.83
16	16n_1	simHiC_countMatrix_1636240_10-26_18h35m39s.txt	simHiC_TADintervals_coords_16noise_10-26_18h35m39s.txt	1	1	0	4	380	euclidean	85.85	52.87	2.0	115500.82
20	20n_1	simHiC_countMatrix_20noise_10-21_19h30m07s.txt	simHiC_TADintervals_coords_20noise_10-21_19h30m07s.txt	1	1	0	4	380	euclidean	85.57	59.21	2.13	115587.71
4	4n_1	simHiC_countMatrix_4noise_10-19_23h11m57s.txt	simHiC_TADintervals_coords_4noise_10-19_23h11m57s.txt	1	1	0	4	385	euclidean	86.88	51.53	2.15	115661.59
8	8n_1	simHiC_countMatrix_8noise_10-19_23h12m59s.txt	simHiC_TADintervals_coords_8noise_10-19_23h12m59s.txt	1	1	0	4	385	euclidean	88.77	47.96	1.76	115730.85
12	12n_1	simHiC_countMatrix_1227180_10-26_18h34m41s.txt	simHiC_TADintervals_coords_12noise_10-26_18h34m41s.txt	1	1	0	4	385	euclidean	86.72	54.39	2.05	115810.56
16	16n_1	simHiC_countMatrix_1636240_10-26_18h35m39s.txt	simHiC_TADintervals_coords_16noise_10-26_18h35m39s.txt	1	1	0	4	385	euclidean	86.04	57.94	1.98	115893.56
20	20n_1	simHiC_countMatrix_20noise_10-21_19h30m07s.txt	simHiC_TADintervals_coords_20noise_10-21_19h30m07s.txt	1	1	0	4	385	euclidean	84.72	60.44	2.25	115981.87
4	4n_1	simHiC_countMatrix_4noise_10-19_23h11m57s.txt	simHiC_TADintervals_coords_4noise_10-19_23h11m57s.txt	1	1	0	4	390	euclidean	87.5	51.0	2.2	116055.63
8	8n_1	simHiC_countMatrix_8noise_10-19_23h12m59s.txt	simHiC_TADintervals_coords_8noise_10-19_23h12m59s.txt	1	1	0	4	390	euclidean	89.03	49.76	1.83	116126.71
12	12n_1	simHiC_countMatrix_1227180_10-26_18h34m41s.txt	simHiC_TADintervals_coords_12noise_10-26_18h34m41s.txt	1	1	0	4	390	euclidean	86.44	58.61	2.07	116210.41
16	16n_1	simHiC_countMatrix_1636240_10-26_18h35m39s.txt	simHiC_TADintervals_coords_16noise_10-26_18h35m39s.txt	1	1	0	4	390	euclidean	86.57	55.22	2.02	116290.75
20	20n_1	simHiC_countMatrix_20noise_10-21_19h30m07s.txt	simHiC_TADintervals_coords_20noise_10-21_19h30m07s.txt	1	1	0	4	390	euclidean	86.01	64.23	2.24	116382.89
4	4n_1	simHiC_countMatrix_4noise_10-19_23h11m57s.txt	simHiC_TADintervals_coords_4noise_10-19_23h11m57s.txt	1	1	0	4	395	euclidean	87.18	44.9	2.26	116450.67
8	8n_1	simHiC_countMatrix_8noise_10-19_23h12m59s.txt	simHiC_TADintervals_coords_8noise_10-19_23h12m59s.txt	1	1	0	4	395	euclidean	87.15	50.58	1.8	116522.87
12	12n_1	simHiC_countMatrix_1227180_10-26_18h34m41s.txt	simHiC_TADintervals_coords_12noise_10-26_18h34m41s.txt	1	1	0	4	395	euclidean	87.23	61.2	2.03	116609.0
16	16n_1	simHiC_countMatrix_1636240_10-26_18h35m39s.txt	simHiC_TADintervals_coords_16noise_10-26_18h35m39s.txt	1	1	0	4	395	euclidean	85.55	53.92	2.04	116687.77
20	20n_1	simHiC_countMatrix_20noise_10-21_19h30m07s.txt	simHiC_TADintervals_coords_20noise_10-21_19h30m07s.txt	1	1	0	4	395	euclidean	84.76	64.47	2.27	116779.77
4	4n_1	simHiC_countMatrix_4noise_10-19_23h11m57s.txt	simHiC_TADintervals_coords_4noise_10-19_23h11m57s.txt	1	1	0	4	400	euclidean	86.51	46.55	2.29	116849.43
8	8n_1	simHiC_countMatrix_8noise_10-19_23h12m59s.txt	simHiC_TADintervals_coords_8noise_10-19_23h12m59s.txt	1	1	0	4	400	euclidean	87.97	46.47	1.8	116917.61
12	12n_1	simHiC_countMatrix_1227180_10-26_18h34m41s.txt	simHiC_TADintervals_coords_12noise_10-26_18h34m41s.txt	1	1	0	4	400	euclidean	86.09	61.53	2.11	117004.23
16	16n_1	simHiC_countMatrix_1636240_10-26_18h35m39s.txt	simHiC_TADintervals_coords_16noise_10-26_18h35m39s.txt	1	1	0	4	400	euclidean	85.43	54.69	2.1	117083.87
20	20n_1	simHiC_countMatrix_20noise_10-21_19h30m07s.txt	simHiC_TADintervals_coords_20noise_10-21_19h30m07s.txt	1	1	0	4	400	euclidean	84.97	65.1	2.24	117176.9
4	4n_1	simHiC_countMatrix_4noise_10-19_23h11m57s.txt	simHiC_TADintervals_coords_4noise_10-19_23h11m57s.txt	1	1	0	4	405	euclidean	86.7	47.7	2.34	117247.49
8	8n_1	simHiC_countMatrix_8noise_10-19_23h12m59s.txt	simHiC_TADintervals_coords_8noise_10-19_23h12m59s.txt	1	1	0	4	405	euclidean	87.76	48.33	1.81	117317.24
12	12n_1	simHiC_countMatrix_1227180_10-26_18h34m41s.txt	simHiC_TADintervals_coords_12noise_10-26_18h34m41s.txt	1	1	0	4	405	euclidean	86.83	57.71	2.19	117399.69
16	16n_1	simHiC_countMatrix_1636240_10-26_18h35m39s.txt	simHiC_TADintervals_coords_16noise_10-26_18h35m39s.txt	1	1	0	4	405	euclidean	86.06	56.68	2.1	117481.93
20	20n_1	simHiC_countMatrix_20noise_10-21_19h30m07s.txt	simHiC_TADintervals_coords_20noise_10-21_19h30m07s.txt	1	1	0	4	405	euclidean	85.04	61.79	2.32	117571.57
4	4n_1	simHiC_countMatrix_4noise_10-19_23h11m57s.txt	simHiC_TADintervals_coords_4noise_10-19_23h11m57s.txt	1	1	0	4	410	euclidean	87.26	52.14	2.35	117646.56
8	8n_1	simHiC_countMatrix_8noise_10-19_23h12m59s.txt	simHiC_TADintervals_coords_8noise_10-19_23h12m59s.txt	1	1	0	4	410	euclidean	88.67	49.65	1.86	117717.73
12	12n_1	simHiC_countMatrix_1227180_10-26_18h34m41s.txt	simHiC_TADintervals_coords_12noise_10-26_18h34m41s.txt	1	1	0	4	410	euclidean	85.74	56.98	2.19	117799.82
16	16n_1	simHiC_countMatrix_1636240_10-26_18h35m39s.txt	simHiC_TADintervals_coords_16noise_10-26_18h35m39s.txt	1	1	0	4	410	euclidean	86.24	61.21	2.15	117886.46
20	20n_1	simHiC_countMatrix_20noise_10-21_19h30m07s.txt	simHiC_TADintervals_coords_20noise_10-21_19h30m07s.txt	1	1	0	4	410	euclidean	84.51	64.37	2.39	117978.81
4	4n_1	simHiC_countMatrix_4noise_10-19_23h11m57s.txt	simHiC_TADintervals_coords_4noise_10-19_23h11m57s.txt	1	1	0	4	415	euclidean	87.54	46.3	2.43	118048.26
8	8n_1	simHiC_countMatrix_8noise_10-19_23h12m59s.txt	simHiC_TADintervals_coords_8noise_10-19_23h12m59s.txt	1	1	0	4	415	euclidean	88.62	50.33	1.89	118120.07
12	12n_1	simHiC_countMatrix_1227180_10-26_18h34m41s.txt	simHiC_TADintervals_coords_12noise_10-26_18h34m41s.txt	1	1	0	4	415	euclidean	84.81	61.13	2.22	118206.34
16	16n_1	simHiC_countMatrix_1636240_10-26_18h35m39s.txt	simHiC_TADintervals_coords_16noise_10-26_18h35m39s.txt	1	1	0	4	415	euclidean	86.01	57.31	2.18	118289.02
20	20n_1	simHiC_countMatrix_20noise_10-21_19h30m07s.txt	simHiC_TADintervals_coords_20noise_10-21_19h30m07s.txt	1	1	0	4	415	euclidean	85.67	65.56	2.45	118382.89
4	4n_1	simHiC_countMatrix_4noise_10-19_23h11m57s.txt	simHiC_TADintervals_coords_4noise_10-19_23h11m57s.txt	1	1	0	4	420	euclidean	88.41	51.01	2.43	118457.43
8	8n_1	simHiC_countMatrix_8noise_10-19_23h12m59s.txt	simHiC_TADintervals_coords_8noise_10-19_23h12m59s.txt	1	1	0	4	420	euclidean	89.45	53.89	1.9	118532.69
12	12n_1	simHiC_countMatrix_1227180_10-26_18h34m41s.txt	simHiC_TADintervals_coords_12noise_10-26_18h34m41s.txt	1	1	0	4	420	euclidean	84.34	58.65	2.26	118616.74
16	16n_1	simHiC_countMatrix_1636240_10-26_18h35m39s.txt	simHiC_TADintervals_coords_16noise_10-26_18h35m39s.txt	1	1	0	4	420	euclidean	85.69	55.68	2.14	118697.83
20	20n_1	simHiC_countMatrix_20noise_10-21_19h30m07s.txt	simHiC_TADintervals_coords_20noise_10-21_19h30m07s.txt	1	1	0	4	420	euclidean	84.85	71.52	2.43	118797.13
4	4n_1	simHiC_countMatrix_4noise_10-19_23h11m57s.txt	simHiC_TADintervals_coords_4noise_10-19_23h11m57s.txt	1	1	0	4	425	euclidean	88.67	54.0	2.49	118874.14
8	8n_1	simHiC_countMatrix_8noise_10-19_23h12m59s.txt	simHiC_TADintervals_coords_8noise_10-19_23h12m59s.txt	1	1	0	4	425	euclidean	88.81	50.76	1.91	118946.31
12	12n_1	simHiC_countMatrix_1227180_10-26_18h34m41s.txt	simHiC_TADintervals_coords_12noise_10-26_18h34m41s.txt	1	1	0	4	425	euclidean	85.41	58.86	2.33	119030.58
16	16n_1	simHiC_countMatrix_1636240_10-26_18h35m39s.txt	simHiC_TADintervals_coords_16noise_10-26_18h35m39s.txt	1	1	0	4	425	euclidean	85.8	58.3	2.18	119114.37
20	20n_1	simHiC_countMatrix_20noise_10-21_19h30m07s.txt	simHiC_TADintervals_coords_20noise_10-21_19h30m07s.txt	1	1	0	4	425	euclidean	86.54	64.0	2.44	119206.45
4	4n_1	simHiC_countMatrix_4noise_10-19_23h11m57s.txt	simHiC_TADintervals_coords_4noise_10-19_23h11m57s.txt	1	1	0	4	430	euclidean	88.56	51.17	2.4	119280.53
8	8n_1	simHiC_countMatrix_8noise_10-19_23h12m59s.txt	simHiC_TADintervals_coords_8noise_10-19_23h12m59s.txt	1	1	0	4	430	euclidean	88.81	49.42	1.98	119351.39
12	12n_1	simHiC_countMatrix_1227180_10-26_18h34m41s.txt	simHiC_TADintervals_coords_12noise_10-26_18h34m41s.txt	1	1	0	4	430	euclidean	84.84	62.4	2.28	119439.11
16	16n_1	simHiC_countMatrix_1636240_10-26_18h35m39s.txt	simHiC_TADintervals_coords_16noise_10-26_18h35m39s.txt	1	1	0	4	430	euclidean	84.47	58.36	2.26	119522.85
20	20n_1	simHiC_countMatrix_20noise_10-21_19h30m07s.txt	simHiC_TADintervals_coords_20noise_10-21_19h30m07s.txt	1	1	0	4	430	euclidean	85.0	67.44	2.5	119618.5
4	4n_1	simHiC_countMatrix_4noise_10-19_23h11m57s.txt	simHiC_TADintervals_coords_4noise_10-19_23h11m57s.txt	1	1	0	4	435	euclidean	87.68	47.36	2.49	119689.05
8	8n_1	simHiC_countMatrix_8noise_10-19_23h12m59s.txt	simHiC_TADintervals_coords_8noise_10-19_23h12m59s.txt	1	1	0	4	435	euclidean	88.5	54.77	1.96	119765.26
12	12n_1	simHiC_countMatrix_1227180_10-26_18h34m41s.txt	simHiC_TADintervals_coords_12noise_10-26_18h34m41s.txt	1	1	0	4	435	euclidean	85.67	58.86	2.31	119849.34
16	16n_1	simHiC_countMatrix_1636240_10-26_18h35m39s.txt	simHiC_TADintervals_coords_16noise_10-26_18h35m39s.txt	1	1	0	4	435	euclidean	84.66	57.3	2.28	119932.45
20	20n_1	simHiC_countMatrix_20noise_10-21_19h30m07s.txt	simHiC_TADintervals_coords_20noise_10-21_19h30m07s.txt	1	1	0	4	435	euclidean	85.24	69.99	2.53	120030.49
4	4n_1	simHiC_countMatrix_4noise_10-19_23h11m57s.txt	simHiC_TADintervals_coords_4noise_10-19_23h11m57s.txt	1	1	0	4	440	euclidean	88.45	48.22	2.52	120101.6
8	8n_1	simHiC_countMatrix_8noise_10-19_23h12m59s.txt	simHiC_TADintervals_coords_8noise_10-19_23h12m59s.txt	1	1	0	4	440	euclidean	88.26	51.16	1.99	120174.41
12	12n_1	simHiC_countMatrix_1227180_10-26_18h34m41s.txt	simHiC_TADintervals_coords_12noise_10-26_18h34m41s.txt	1	1	0	4	440	euclidean	85.92	60.73	2.42	120260.44
16	16n_1	simHiC_countMatrix_1636240_10-26_18h35m39s.txt	simHiC_TADintervals_coords_16noise_10-26_18h35m39s.txt	1	1	0	4	440	euclidean	85.95	64.93	2.28	120350.79
20	20n_1	simHiC_countMatrix_20noise_10-21_19h30m07s.txt	simHiC_TADintervals_coords_20noise_10-21_19h30m07s.txt	1	1	0	4	440	euclidean	84.86	68.12	2.57	120446.49
4	4n_1	simHiC_countMatrix_4noise_10-19_23h11m57s.txt	simHiC_TADintervals_coords_4noise_10-19_23h11m57s.txt	1	1	0	4	445	euclidean	88.34	50.53	2.62	120520.42
8	8n_1	simHiC_countMatrix_8noise_10-19_23h12m59s.txt	simHiC_TADintervals_coords_8noise_10-19_23h12m59s.txt	1	1	0	4	445	euclidean	89.37	55.77	2.03	120598.01
12	12n_1	simHiC_countMatrix_1227180_10-26_18h34m41s.txt	simHiC_TADintervals_coords_12noise_10-26_18h34m41s.txt	1	1	0	4	445	euclidean	86.95	59.37	2.49	120682.99
16	16n_1	simHiC_countMatrix_1636240_10-26_18h35m39s.txt	simHiC_TADintervals_coords_16noise_10-26_18h35m39s.txt	1	1	0	4	445	euclidean	85.08	62.45	2.35	120771.14
20	20n_1	simHiC_countMatrix_20noise_10-21_19h30m07s.txt	simHiC_TADintervals_coords_20noise_10-21_19h30m07s.txt	1	1	0	4	445	euclidean	85.35	73.17	2.61	120872.61
4	4n_1	simHiC_countMatrix_4noise_10-19_23h11m57s.txt	simHiC_TADintervals_coords_4noise_10-19_23h11m57s.txt	1	1	0	4	450	euclidean	88.47	49.38	2.63	120945.26
8	8n_1	simHiC_countMatrix_8noise_10-19_23h12m59s.txt	simHiC_TADintervals_coords_8noise_10-19_23h12m59s.txt	1	1	0	4	450	euclidean	88.24	55.43	2.14	121022.69
12	12n_1	simHiC_countMatrix_1227180_10-26_18h34m41s.txt	simHiC_TADintervals_coords_12noise_10-26_18h34m41s.txt	1	1	0	4	450	euclidean	86.82	61.26	2.46	121109.49
16	16n_1	simHiC_countMatrix_1636240_10-26_18h35m39s.txt	simHiC_TADintervals_coords_16noise_10-26_18h35m39s.txt	1	1	0	4	450	euclidean	85.34	60.3	2.37	121195.25
20	20n_1	simHiC_countMatrix_20noise_10-21_19h30m07s.txt	simHiC_TADintervals_coords_20noise_10-21_19h30m07s.txt	1	1	0	4	450	euclidean	85.64	66.6	2.69	121290.23
4	4n_1	simHiC_countMatrix_4noise_10-19_23h11m57s.txt	simHiC_TADintervals_coords_4noise_10-19_23h11m57s.txt	1	1	0	4	455	euclidean	88.17	55.17	2.68	121368.63
8	8n_1	simHiC_countMatrix_8noise_10-19_23h12m59s.txt	simHiC_TADintervals_coords_8noise_10-19_23h12m59s.txt	1	1	0	4	455	euclidean	88.6	50.72	2.16	121440.91
12	12n_1	simHiC_countMatrix_1227180_10-26_18h34m41s.txt	simHiC_TADintervals_coords_12noise_10-26_18h34m41s.txt	1	1	0	4	455	euclidean	85.59	60.87	2.46	121527.17
16	16n_1	simHiC_countMatrix_1636240_10-26_18h35m39s.txt	simHiC_TADintervals_coords_16noise_10-26_18h35m39s.txt	1	1	0	4	455	euclidean	84.19	58.91	2.39	121611.91
20	20n_1	simHiC_countMatrix_20noise_10-21_19h30m07s.txt	simHiC_TADintervals_coords_20noise_10-21_19h30m07s.txt	1	1	0	4	455	euclidean	83.84	75.91	2.67	121715.83
4	4n_1	simHiC_countMatrix_4noise_10-19_23h11m57s.txt	simHiC_TADintervals_coords_4noise_10-19_23h11m57s.txt	1	1	0	4	460	euclidean	87.54	54.94	2.64	121794.08
8	8n_1	simHiC_countMatrix_8noise_10-19_23h12m59s.txt	simHiC_TADintervals_coords_8noise_10-19_23h12m59s.txt	1	1	0	4	460	euclidean	88.61	54.59	2.12	121870.49
12	12n_1	simHiC_countMatrix_1227180_10-26_18h34m41s.txt	simHiC_TADintervals_coords_12noise_10-26_18h34m41s.txt	1	1	0	4	460	euclidean	86.79	64.45	2.53	121960.41
16	16n_1	simHiC_countMatrix_1636240_10-26_18h35m39s.txt	simHiC_TADintervals_coords_16noise_10-26_18h35m39s.txt	1	1	0	4	460	euclidean	86.3	60.66	2.46	122047.02
20	20n_1	simHiC_countMatrix_20noise_10-21_19h30m07s.txt	simHiC_TADintervals_coords_20noise_10-21_19h30m07s.txt	1	1	0	4	460	euclidean	85.67	70.63	2.71	122145.7
4	4n_1	simHiC_countMatrix_4noise_10-19_23h11m57s.txt	simHiC_TADintervals_coords_4noise_10-19_23h11m57s.txt	1	1	0	4	465	euclidean	88.04	49.65	2.69	122218.72
8	8n_1	simHiC_countMatrix_8noise_10-19_23h12m59s.txt	simHiC_TADintervals_coords_8noise_10-19_23h12m59s.txt	1	1	0	4	465	euclidean	88.08	55.06	2.16	122295.49
12	12n_1	simHiC_countMatrix_1227180_10-26_18h34m41s.txt	simHiC_TADintervals_coords_12noise_10-26_18h34m41s.txt	1	1	0	4	465	euclidean	85.55	67.02	2.59	122388.35
16	16n_1	simHiC_countMatrix_1636240_10-26_18h35m39s.txt	simHiC_TADintervals_coords_16noise_10-26_18h35m39s.txt	1	1	0	4	465	euclidean	86.71	59.49	2.44	122473.48
20	20n_1	simHiC_countMatrix_20noise_10-21_19h30m07s.txt	simHiC_TADintervals_coords_20noise_10-21_19h30m07s.txt	1	1	0	4	465	euclidean	84.52	70.89	2.84	122573.1
4	4n_1	simHiC_countMatrix_4noise_10-19_23h11m57s.txt	simHiC_TADintervals_coords_4noise_10-19_23h11m57s.txt	1	1	0	4	470	euclidean	88.69	51.36	2.73	122647.97
8	8n_1	simHiC_countMatrix_8noise_10-19_23h12m59s.txt	simHiC_TADintervals_coords_8noise_10-19_23h12m59s.txt	1	1	0	4	470	euclidean	88.85	51.84	2.18	122721.59
12	12n_1	simHiC_countMatrix_1227180_10-26_18h34m41s.txt	simHiC_TADintervals_coords_12noise_10-26_18h34m41s.txt	1	1	0	4	470	euclidean	86.27	67.61	2.91	122815.07
16	16n_1	simHiC_countMatrix_1636240_10-26_18h35m39s.txt	simHiC_TADintervals_coords_16noise_10-26_18h35m39s.txt	1	1	0	4	470	euclidean	85.6	61.07	2.54	122903.01
20	20n_1	simHiC_countMatrix_20noise_10-21_19h30m07s.txt	simHiC_TADintervals_coords_20noise_10-21_19h30m07s.txt	1	1	0	4	470	euclidean	84.99	72.23	2.82	123003.73
4	4n_1	simHiC_countMatrix_4noise_10-19_23h11m57s.txt	simHiC_TADintervals_coords_4noise_10-19_23h11m57s.txt	1	1	0	4	475	euclidean	88.49	52.59	2.86	123080.16
8	8n_1	simHiC_countMatrix_8noise_10-19_23h12m59s.txt	simHiC_TADintervals_coords_8noise_10-19_23h12m59s.txt	1	1	0	4	475	euclidean	88.35	53.0	2.18	123155.29
12	12n_1	simHiC_countMatrix_1227180_10-26_18h34m41s.txt	simHiC_TADintervals_coords_12noise_10-26_18h34m41s.txt	1	1	0	4	475	euclidean	85.72	63.55	2.53	123244.78
16	16n_1	simHiC_countMatrix_1636240_10-26_18h35m39s.txt	simHiC_TADintervals_coords_16noise_10-26_18h35m39s.txt	1	1	0	4	475	euclidean	87.07	62.79	2.55	123333.16
20	20n_1	simHiC_countMatrix_20noise_10-21_19h30m07s.txt	simHiC_TADintervals_coords_20noise_10-21_19h30m07s.txt	1	1	0	4	475	euclidean	84.93	69.12	2.83	123430.93
4	4n_1	simHiC_countMatrix_4noise_10-19_23h11m57s.txt	simHiC_TADintervals_coords_4noise_10-19_23h11m57s.txt	1	1	0	4	480	euclidean	86.29	55.28	2.85	123509.93
8	8n_1	simHiC_countMatrix_8noise_10-19_23h12m59s.txt	simHiC_TADintervals_coords_8noise_10-19_23h12m59s.txt	1	1	0	4	480	euclidean	88.41	54.57	2.25	123586.69
12	12n_1	simHiC_countMatrix_1227180_10-26_18h34m41s.txt	simHiC_TADintervals_coords_12noise_10-26_18h34m41s.txt	1	1	0	4	480	euclidean	86.06	62.89	2.61	123675.02
16	16n_1	simHiC_countMatrix_1636240_10-26_18h35m39s.txt	simHiC_TADintervals_coords_16noise_10-26_18h35m39s.txt	1	1	0	4	480	euclidean	87.04	65.47	2.53	123766.3
20	20n_1	simHiC_countMatrix_20noise_10-21_19h30m07s.txt	simHiC_TADintervals_coords_20noise_10-21_19h30m07s.txt	1	1	0	4	480	euclidean	85.41	69.63	2.88	123864.35
4	4n_1	simHiC_countMatrix_4noise_10-19_23h11m57s.txt	simHiC_TADintervals_coords_4noise_10-19_23h11m57s.txt	1	1	0	4	485	euclidean	87.61	55.95	2.87	123944.12
8	8n_1	simHiC_countMatrix_8noise_10-19_23h12m59s.txt	simHiC_TADintervals_coords_8noise_10-19_23h12m59s.txt	1	1	0	4	485	euclidean	88.46	52.83	2.4	124019.2
12	12n_1	simHiC_countMatrix_1227180_10-26_18h34m41s.txt	simHiC_TADintervals_coords_12noise_10-26_18h34m41s.txt	1	1	0	4	485	euclidean	86.12	64.98	2.72	124110.19
16	16n_1	simHiC_countMatrix_1636240_10-26_18h35m39s.txt	simHiC_TADintervals_coords_16noise_10-26_18h35m39s.txt	1	1	0	4	485	euclidean	86.56	70.28	2.62	124206.52
20	20n_1	simHiC_countMatrix_20noise_10-21_19h30m07s.txt	simHiC_TADintervals_coords_20noise_10-21_19h30m07s.txt	1	1	0	4	485	euclidean	83.83	72.21	2.95	124308.05
4	4n_1	simHiC_countMatrix_4noise_10-19_23h11m57s.txt	simHiC_TADintervals_coords_4noise_10-19_23h11m57s.txt	1	1	0	4	490	euclidean	87.89	51.64	2.92	124383.49
8	8n_1	simHiC_countMatrix_8noise_10-19_23h12m59s.txt	simHiC_TADintervals_coords_8noise_10-19_23h12m59s.txt	1	1	0	4	490	euclidean	89.33	58.66	2.35	124464.43
12	12n_1	simHiC_countMatrix_1227180_10-26_18h34m41s.txt	simHiC_TADintervals_coords_12noise_10-26_18h34m41s.txt	1	1	0	4	490	euclidean	86.21	63.43	2.65	124553.71
16	16n_1	simHiC_countMatrix_1636240_10-26_18h35m39s.txt	simHiC_TADintervals_coords_16noise_10-26_18h35m39s.txt	1	1	0	4	490	euclidean	86.05	61.68	2.62	124641.13
20	20n_1	simHiC_countMatrix_20noise_10-21_19h30m07s.txt	simHiC_TADintervals_coords_20noise_10-21_19h30m07s.txt	1	1	0	4	490	euclidean	85.58	74.6	2.85	124744.26
4	4n_1	simHiC_countMatrix_4noise_10-19_23h11m57s.txt	simHiC_TADintervals_coords_4noise_10-19_23h11m57s.txt	1	1	0	4	495	euclidean	87.12	52.39	2.9	124820.15
8	8n_1	simHiC_countMatrix_8noise_10-19_23h12m59s.txt	simHiC_TADintervals_coords_8noise_10-19_23h12m59s.txt	1	1	0	4	495	euclidean	87.39	53.43	2.33	124895.52
12	12n_1	simHiC_countMatrix_1227180_10-26_18h34m41s.txt	simHiC_TADintervals_coords_12noise_10-26_18h34m41s.txt	1	1	0	4	495	euclidean	86.14	64.24	2.71	124985.36
16	16n_1	simHiC_countMatrix_1636240_10-26_18h35m39s.txt	simHiC_TADintervals_coords_16noise_10-26_18h35m39s.txt	1	1	0	4	495	euclidean	87.14	70.17	2.61	125081.32
20	20n_1	simHiC_countMatrix_20noise_10-21_19h30m07s.txt	simHiC_TADintervals_coords_20noise_10-21_19h30m07s.txt	1	1	0	4	495	euclidean	84.99	70.48	2.97	125180.43
4	4n_1	simHiC_countMatrix_4noise_10-19_23h11m57s.txt	simHiC_TADintervals_coords_4noise_10-19_23h11m57s.txt	1	1	0	4	500	euclidean	88.38	58.71	2.96	125262.81
8	8n_1	simHiC_countMatrix_8noise_10-19_23h12m59s.txt	simHiC_TADintervals_coords_8noise_10-19_23h12m59s.txt	1	1	0	4	500	euclidean	88.44	56.01	2.37	125341.32
12	12n_1	simHiC_countMatrix_1227180_10-26_18h34m41s.txt	simHiC_TADintervals_coords_12noise_10-26_18h34m41s.txt	1	1	0	4	500	euclidean	85.33	65.2	2.71	125432.5
16	16n_1	simHiC_countMatrix_1636240_10-26_18h35m39s.txt	simHiC_TADintervals_coords_16noise_10-26_18h35m39s.txt	1	1	0	4	500	euclidean	86.48	64.36	2.7	125523.24
[truncated: 31,576 more rows]
