# Supplementary material for: EmbedTAD Using Graph Embedding and Unsupervised Learning to Identify TADs from High-Resolution Hi-C Data
Source: Commun Biol. 2025 Dec 9;9:7. doi: 10.1038/s42003-025-09224-z (PMC12764586; doi:10.1038/s42003-025-09224-z)
Supplement: Supplementary file 5 — Supplementary Data 2 [file 42003_2025_9224_MOESM5_ESM.xlsx]

## Sheet: Sheet1
Reference	Embedding Size	MoC	TQ (CT)	TQ (C)
4n_1	305	86.19	7.67	7.54
4n_2	305	88.74	7.85	7.87
4n_3	305	90.2	8.26	7.84
4n_4	305	89	7.84	7.91
4n_5	305	83.2	7.64	7.76
8n_1	305	90.44	8.92	8.81
8n_2	305	87.43	8.38	8.51
8n_3	305	91.53	8.67	8.61
8n_4	305	89.92	8.45	8.42
8n_5	305	88.48	8.55	8.65
12n_1	305	92.06	9.47	9.23
12n_2	305	92.48	9.37	9.38
12n_3	305	91.68	8.89	9.17
12n_4	305	91	9.67	9.49
12n_5	305	90.5	8.76	8.95
16n_1	305	92.37	10.06	10.01
16n_2	305	91.43	10.06	10.12
16n_3	305	89.61	9.87	9.91
16n_4	305	90.83	9.73	9.96
16n_5	305	90.09	9.7	9.73
20n_1	305	87.64	10.28	10.36
20n_2	305	90.6	10.48	10.56
20n_3	305	90.67	11.19	11.02
20n_4	305	91.65	11.11	11.15
20n_5	305	90.48	10.17	10.4
4n_1	310	85.15	7.58	7.57
4n_2	310	88.49	7.75	7.86
4n_3	310	90.1	8.3	7.83
4n_4	310	89.23	7.82	7.89
4n_5	310	85.11	7.7	7.71
8n_1	310	89.9	8.86	8.8
8n_2	310	86.64	8.31	8.5
8n_3	310	91.3	8.63	8.62
8n_4	310	89.93	8.42	8.47
8n_5	310	89.04	8.62	8.69
12n_1	310	91.77	9.47	9.2
12n_2	310	91.76	9.28	9.37
12n_3	310	91.23	8.88	9.19
12n_4	310	91.19	9.64	9.48
12n_5	310	90.86	8.8	8.96
16n_1	310	92.47	10.08	9.99
16n_2	310	90.94	10.06	10.13
16n_3	310	90.43	9.91	9.95
16n_4	310	90.54	9.8	9.94
16n_5	310	90.34	9.74	9.75
20n_1	310	87.97	10.34	10.33
20n_2	310	90.56	10.47	10.55
20n_3	310	89.46	11.12	11.02
20n_4	310	91.1	11.09	11.16
20n_5	310	90.61	10.24	10.43
4n_1	315	86.8	7.72	7.55
4n_2	315	89.45	7.78	7.87
4n_3	315	89.84	8.28	7.81
4n_4	315	90.16	7.9	7.9
4n_5	315	85.1	7.61	7.7
8n_1	315	89.9	8.85	8.81
8n_2	315	88.3	8.47	8.49
8n_3	315	91.09	8.66	8.59
8n_4	315	90.07	8.41	8.46
8n_5	315	88.87	8.58	8.66
12n_1	315	92.68	9.45	9.19
12n_2	315	91.85	9.3	9.4
12n_3	315	90.77	8.91	9.17
12n_4	315	91.14	9.59	9.45
12n_5	315	90.88	8.78	8.95
16n_1	315	92.02	10.07	9.99
16n_2	315	91.89	10.09	10.12
16n_3	315	90.84	9.95	9.92
16n_4	315	90.97	9.86	9.93
16n_5	315	90	9.69	9.74
20n_1	315	86.93	10.21	10.35
20n_2	315	90.67	10.51	10.55
20n_3	315	89.65	11.17	11.04
20n_4	315	90.98	11.13	11.13
20n_5	315	91.16	10.12	10.41
4n_1	320	84.41	7.66	7.58
4n_2	320	91.1	7.93	7.85
4n_3	320	90.18	8.27	7.85
4n_4	320	91.44	8.02	7.89
4n_5	320	86.8	7.74	7.7
8n_1	320	91.08	8.99	8.8
8n_2	320	88.05	8.4	8.49
8n_3	320	92.37	8.66	8.64
8n_4	320	91.1	8.42	8.43
8n_5	320	89.77	8.64	8.7
12n_1	320	92.15	9.42	9.15
12n_2	320	92.1	9.37	9.35
12n_3	320	91.09	8.91	9.2
12n_4	320	91.55	9.56	9.44
12n_5	320	91.11	8.82	8.97
16n_1	320	92.52	10.08	9.99
16n_2	320	91.69	10.15	10.13
16n_3	320	90.59	9.92	9.92
16n_4	320	90.55	9.76	9.96
16n_5	320	89.68	9.69	9.73
20n_1	320	89	10.33	10.33
20n_2	320	90.44	10.5	10.55
20n_3	320	89.91	11.23	11.02
20n_4	320	91.4	11.12	11.15
20n_5	320	91.78	10.19	10.44
4n_1	325	85.68	7.71	7.55
4n_2	325	90.59	7.89	7.84
4n_3	325	90.87	8.29	7.84
4n_4	325	91.39	8.06	7.86
4n_5	325	87.76	7.78	7.72
8n_1	325	92.27	9.05	8.83
8n_2	325	89.42	8.54	8.49
8n_3	325	93.55	8.79	8.61
8n_4	325	91.63	8.5	8.47
8n_5	325	89.79	8.57	8.67
12n_1	325	92.34	9.48	9.15
12n_2	325	92.25	9.31	9.37
12n_3	325	91.09	8.96	9.21
12n_4	325	92.17	9.68	9.41
12n_5	325	91.97	8.86	8.95
16n_1	325	92.12	10.07	10.03
16n_2	325	91.44	10	10.13
16n_3	325	91.09	10.01	9.98
16n_4	325	91.59	9.76	9.97
16n_5	325	90	9.66	9.74
20n_1	325	88.43	10.38	10.33
20n_2	325	91.79	10.55	10.54
20n_3	325	89.96	11.17	11
20n_4	325	91.34	11.11	11.15
20n_5	325	92.65	10.2	10.4
4n_1	330	86.62	7.66	7.58
4n_2	330	92.06	7.95	7.86
4n_3	330	91.02	8.28	7.87
4n_4	330	94.09	8.14	7.86
4n_5	330	87.81	7.74	7.73
8n_1	330	91.89	9.03	8.84
8n_2	330	88.92	8.45	8.49
8n_3	330	91.9	8.67	8.62
8n_4	330	91.59	8.45	8.44
8n_5	330	90.6	8.65	8.64
12n_1	330	92.15	9.48	9.17
12n_2	330	92.89	9.36	9.39
12n_3	330	90.4	8.93	9.17
12n_4	330	91.84	9.67	9.46
12n_5	330	91.92	8.89	8.93
16n_1	330	92.59	10.11	10
16n_2	330	91.02	10.03	10.16
16n_3	330	90.5	10	9.93
16n_4	330	91.54	9.8	9.93
16n_5	330	89.98	9.69	9.74
20n_1	330	89	10.34	10.32
20n_2	330	91.33	10.53	10.56
20n_3	330	90.54	11.24	11.01
20n_4	330	91.7	11.1	11.15
20n_5	330	92.89	10.23	10.39
4n_1	335	87.6	7.71	7.55
4n_2	335	91.91	7.95	7.86
4n_3	335	91.98	8.28	7.87
4n_4	335	94.1	8.08	7.89
4n_5	335	87.96	7.82	7.72
8n_1	335	91.87	9.05	8.8
8n_2	335	89.96	8.49	8.48
8n_3	335	92.68	8.7	8.64
8n_4	335	91.42	8.45	8.44
8n_5	335	91.1	8.68	8.68
12n_1	335	91.84	9.43	9.16
12n_2	335	91.95	9.3	9.4
12n_3	335	91.06	9	9.21
12n_4	335	91.36	9.61	9.49
12n_5	335	91.55	8.87	8.97
16n_1	335	92.27	10.08	9.99
16n_2	335	92.53	10.13	10.14
16n_3	335	90.57	9.94	9.94
16n_4	335	91.4	9.79	9.94
16n_5	335	90.31	9.74	9.74
20n_1	335	90.26	10.33	10.36
20n_2	335	91.86	10.52	10.58
20n_3	335	89.64	11.15	11.02
20n_4	335	90.91	11.1	11.13
20n_5	335	92.23	10.18	10.37
4n_1	340	88.91	7.64	7.55
4n_2	340	92.79	7.97	7.84
4n_3	340	92.29	8.37	7.86
4n_4	340	94.29	8.07	7.87
4n_5	340	88.32	7.83	7.72
8n_1	340	92.17	9.05	8.79
8n_2	340	91.6	8.56	8.46
8n_3	340	92.64	8.76	8.62
8n_4	340	91.18	8.52	8.45
8n_5	340	91.15	8.68	8.67
12n_1	340	90.77	9.42	9.11
12n_2	340	93.3	9.43	9.36
12n_3	340	91.61	9.03	9.21
12n_4	340	93.05	9.66	9.46
12n_5	340	92.22	8.85	8.94
16n_1	340	92.02	10.06	10.02
16n_2	340	92.22	10.07	10.15
16n_3	340	91.04	10.01	9.95
16n_4	340	91.33	9.79	9.93
16n_5	340	91.38	9.78	9.76
20n_1	340	90.15	10.41	10.34
20n_2	340	92.16	10.5	10.57
20n_3	340	89.91	11.22	11.03
20n_4	340	91.35	11.1	11.15
20n_5	340	91.59	10.18	10.39
4n_1	345	88.92	7.67	7.57
4n_2	345	92.5	7.93	7.87
4n_3	345	92.15	8.34	7.86
4n_4	345	94.54	8.09	7.88
4n_5	345	88.44	7.75	7.73
8n_1	345	91.8	9.03	8.79
8n_2	345	92.57	8.6	8.46
8n_3	345	94.74	8.88	8.61
8n_4	345	90.5	8.43	8.44
8n_5	345	91.54	8.76	8.67
12n_1	345	91.12	9.44	9.15
12n_2	345	92.59	9.4	9.38
12n_3	345	92.5	9.04	9.16
12n_4	345	93.15	9.74	9.45
12n_5	345	92.58	8.88	8.96
16n_1	345	92.23	10.08	10.03
16n_2	345	91.58	10.07	10.16
16n_3	345	90.99	9.99	9.97
16n_4	345	91.48	9.79	9.93
16n_5	345	91.09	9.76	9.76
20n_1	345	90.54	10.38	10.36
20n_2	345	92.09	10.55	10.59
20n_3	345	89.85	11.25	11
20n_4	345	91.5	11.09	11.16
20n_5	345	92.69	10.37	10.42
4n_1	350	89.31	7.66	7.59
4n_2	350	93.52	7.96	7.86
4n_3	350	92.56	8.43	7.83
4n_4	350	94.39	8.11	7.88
4n_5	350	89.83	7.83	7.73
8n_1	350	92.43	9.01	8.8
8n_2	350	93.06	8.64	8.46
8n_3	350	94.01	8.83	8.61
8n_4	350	91.41	8.53	8.44
8n_5	350	90.76	8.69	8.68
12n_1	350	91.88	9.48	9.18
12n_2	350	92.37	9.37	9.35
12n_3	350	91.91	9.11	9.19
12n_4	350	93.44	9.76	9.49
12n_5	350	92.37	8.89	8.93
16n_1	350	92.39	10.09	10.01
16n_2	350	91.87	10.1	10.13
16n_3	350	91.34	10.03	9.99
16n_4	350	91.31	9.81	9.94
16n_5	350	92.34	9.8	9.79
20n_1	350	92.18	10.55	10.36
20n_2	350	91.91	10.48	10.57
20n_3	350	89.48	11.22	10.98
20n_4	350	90.82	11.12	11.15
20n_5	350	92.13	10.25	10.41
4n_1	355	89.56	7.74	7.57
4n_2	355	93.37	8	7.83
4n_3	355	92.6	8.41	7.85
4n_4	355	95.08	8.13	7.86
4n_5	355	89.52	7.83	7.71
8n_1	355	92.84	9.05	8.82
8n_2	355	92.67	8.62	8.46
8n_3	355	93.43	8.75	8.63
8n_4	355	90.93	8.49	8.46
8n_5	355	91.75	8.73	8.67
12n_1	355	91.71	9.45	9.16
12n_2	355	92.8	9.35	9.35
12n_3	355	92.81	9.12	9.2
12n_4	355	92.48	9.76	9.46
12n_5	355	92.93	8.93	8.96
16n_1	355	91.82	10.07	10
16n_2	355	92.31	10.08	10.18
16n_3	355	90.56	10.06	9.95
16n_4	355	91.49	9.85	9.95
16n_5	355	92.06	9.82	9.81
20n_1	355	90.71	10.36	10.36
20n_2	355	92.22	10.56	10.57
20n_3	355	90.08	11.21	10.99
20n_4	355	90.44	11.1	11.13
20n_5	355	91.61	10.21	10.35
4n_1	360	90.31	7.74	7.56
4n_2	360	93.72	8.02	7.85
4n_3	360	92.86	8.48	7.85
4n_4	360	95.01	8.15	7.87
4n_5	360	91.32	7.91	7.67
8n_1	360	93.11	9.06	8.82
8n_2	360	92.54	8.61	8.46
8n_3	360	94.63	8.89	8.6
8n_4	360	90.88	8.48	8.43
8n_5	360	92.75	8.78	8.62
12n_1	360	91.78	9.41	9.17
12n_2	360	92.78	9.41	9.37
12n_3	360	92.37	9.1	9.18
12n_4	360	92.78	9.73	9.44
12n_5	360	92.24	8.86	8.93
16n_1	360	91.11	9.99	10
16n_2	360	92.13	10.05	10.15
16n_3	360	90.89	10	9.97
16n_4	360	91.57	9.83	9.94
16n_5	360	91.6	9.77	9.79
20n_1	360	91.91	10.35	10.4
20n_2	360	92.44	10.6	10.56
20n_3	360	89.67	11.23	10.99
20n_4	360	90.31	11.1	11.14
20n_5	360	92.13	10.27	10.4
4n_1	365	90.9	7.77	7.58
4n_2	365	93.4	7.99	7.84
4n_3	365	93.49	8.5	7.86
4n_4	365	94.98	8.15	7.84
4n_5	365	91.04	7.9	7.68
8n_1	365	92.04	9.02	8.81
8n_2	365	93.02	8.62	8.49
8n_3	365	94.9	8.89	8.63
8n_4	365	91.14	8.54	8.44
8n_5	365	92.76	8.83	8.64
12n_1	365	91.4	9.46	9.14
12n_2	365	93.28	9.43	9.33
12n_3	365	93.03	9.13	9.19
12n_4	365	92.99	9.74	9.46
12n_5	365	92.9	8.94	8.93
16n_1	365	91.74	10.06	9.96
16n_2	365	92.1	10.09	10.14
16n_3	365	91.06	10.01	10
16n_4	365	91.31	9.78	9.93
16n_5	365	91.87	9.82	9.77
20n_1	365	91.57	10.4	10.39
20n_2	365	92.35	10.66	10.59
20n_3	365	89.83	11.22	10.98
20n_4	365	90.34	11.09	11.13
20n_5	365	92.55	10.31	10.4
4n_1	370	90.64	7.72	7.57
4n_2	370	93.14	7.98	7.84
4n_3	370	93.23	8.51	7.85
4n_4	370	95.13	8.16	7.85
4n_5	370	91.13	7.9	7.69
8n_1	370	91.36	8.99	8.81
8n_2	370	93.08	8.6	8.47
8n_3	370	95.26	8.89	8.6
8n_4	370	92.34	8.61	8.43
8n_5	370	93.52	8.84	8.63
12n_1	370	91.29	9.45	9.18
12n_2	370	93.56	9.47	9.34
12n_3	370	92.49	9.07	9.18
12n_4	370	92.94	9.75	9.44
12n_5	370	92.6	8.9	8.94
16n_1	370	91.75	10.05	9.97
16n_2	370	92.28	10.11	10.14
16n_3	370	91.45	10.06	9.98
16n_4	370	91.44	9.79	9.96
16n_5	370	92.05	9.77	9.77
20n_1	370	91.79	10.36	10.39
20n_2	370	93.35	10.71	10.56
20n_3	370	89.9	11.14	11.02
20n_4	370	90.31	11.07	11.12
20n_5	370	92.47	10.14	10.41
4n_1	375	91.93	7.76	7.55
4n_2	375	92.93	7.98	7.83
4n_3	375	93.15	8.47	7.87
4n_4	375	94.6	8.13	7.86
4n_5	375	93.41	7.98	7.7
8n_1	375	92.08	9.07	8.82
8n_2	375	92.91	8.57	8.47
8n_3	375	94.7	8.86	8.62
8n_4	375	91.57	8.56	8.42
8n_5	375	93.15	8.81	8.64
12n_1	375	91.3	9.48	9.14
12n_2	375	93.66	9.43	9.36
12n_3	375	93.57	9.1	9.21
12n_4	375	92.98	9.66	9.44
12n_5	375	92.92	8.95	8.94
16n_1	375	91.44	9.97	10.02
16n_2	375	92.28	10.1	10.14
16n_3	375	91.15	10.04	10.01
16n_4	375	90.54	9.78	9.93
16n_5	375	92.43	9.8	9.76
20n_1	375	92.42	10.42	10.43
20n_2	375	92.94	10.66	10.57
20n_3	375	89.97	11.14	11
20n_4	375	90.99	11.08	11.15
20n_5	375	92.48	10.14	10.45
4n_1	380	93.3	7.81	7.55
4n_2	380	93.95	8.04	7.83
4n_3	380	93.6	8.49	7.87
4n_4	380	95.36	8.18	7.86
4n_5	380	92.37	7.97	7.68
8n_1	380	92.26	9.1	8.81
8n_2	380	92.78	8.61	8.46
8n_3	380	94.7	8.93	8.59
8n_4	380	91.42	8.51	8.42
8n_5	380	92.57	8.77	8.64
12n_1	380	91.07	9.38	9.19
12n_2	380	93.59	9.44	9.37
12n_3	380	93.01	9.05	9.18
12n_4	380	91.59	9.52	9.41
12n_5	380	93.13	8.96	8.94
16n_1	380	91.48	9.99	9.99
16n_2	380	92.21	10.06	10.16
16n_3	380	91.17	9.99	9.98
16n_4	380	91.39	9.84	9.91
16n_5	380	92.32	9.79	9.77
20n_1	380	91.86	10.39	10.35
20n_2	380	93.17	10.65	10.58
20n_3	380	89.53	11.17	11
20n_4	380	91.17	11.06	11.12
20n_5	380	92.74	10.17	10.42
4n_1	385	93.77	7.89	7.52
4n_2	385	93.75	8.03	7.85
4n_3	385	93.44	8.5	7.85
4n_4	385	94.61	8.15	7.86
4n_5	385	93.49	7.96	7.68
8n_1	385	92.67	9.13	8.83
8n_2	385	92.8	8.57	8.49
8n_3	385	94.51	8.87	8.6
8n_4	385	91.92	8.57	8.4
8n_5	385	92.36	8.78	8.66
12n_1	385	91.64	9.42	9.16
12n_2	385	93.88	9.44	9.36
12n_3	385	94.04	9.15	9.19
12n_4	385	91.33	9.53	9.44
12n_5	385	92.9	8.94	8.95
16n_1	385	91.61	10.06	9.97
16n_2	385	92.46	10.09	10.15
16n_3	385	91.38	10.08	9.98
16n_4	385	91.28	9.82	9.93
16n_5	385	92.27	9.83	9.74
20n_1	385	92.33	10.32	10.4
20n_2	385	93.13	10.58	10.58
20n_3	385	89.89	11.21	10.98
20n_4	385	90.5	11.1	11.15
20n_5	385	92.63	10.28	10.42
4n_1	390	93.89	7.86	7.55
4n_2	390	93.98	7.99	7.87
4n_3	390	93.55	8.48	7.87
4n_4	390	94.89	8.19	7.86
4n_5	390	93.32	7.95	7.68
8n_1	390	92.88	9.07	8.81
8n_2	390	92.98	8.61	8.46
8n_3	390	94.93	8.87	8.6
8n_4	390	91.95	8.47	8.41
8n_5	390	92.97	8.76	8.65
12n_1	390	91.36	9.46	9.15
12n_2	390	93.34	9.38	9.33
12n_3	390	93.55	9.13	9.19
12n_4	390	92.51	9.63	9.44
12n_5	390	93.99	8.92	8.96
16n_1	390	91.92	10.08	9.98
16n_2	390	92.05	10.06	10.14
16n_3	390	91.46	10.09	9.98
16n_4	390	92.15	9.85	9.91
16n_5	390	92.53	9.88	9.75
20n_1	390	92.37	10.41	10.39
20n_2	390	92.62	10.61	10.59
20n_3	390	89.9	11.23	10.99
20n_4	390	90.56	11.14	11.1
20n_5	390	92.36	10.14	10.43
4n_1	395	93.74	7.84	7.54
4n_2	395	93.93	8.02	7.85
4n_3	395	92.87	8.43	7.89
4n_4	395	95.06	8.17	7.87
4n_5	395	93.3	7.94	7.67
8n_1	395	92.67	9.1	8.83
8n_2	395	93.43	8.56	8.47
8n_3	395	95.05	8.87	8.61
8n_4	395	92.4	8.52	8.44
8n_5	395	93.11	8.78	8.66
12n_1	395	91.82	9.5	9.15
12n_2	395	93.67	9.41	9.37
12n_3	395	93.07	9.1	9.2
12n_4	395	92.03	9.65	9.44
12n_5	395	94.02	8.93	8.94
16n_1	395	92.1	10.05	10
16n_2	395	92.29	10.09	10.14
16n_3	395	91.25	10.04	9.99
16n_4	395	92.1	9.79	9.93
16n_5	395	92.36	9.82	9.77
20n_1	395	92.64	10.41	10.4
20n_2	395	92.61	10.65	10.58
20n_3	395	90.07	11.19	11
20n_4	395	91.05	11.15	11.14
20n_5	395	91.37	10.09	10.46
4n_1	400	92.98	7.84	7.52
4n_2	400	93.86	8.02	7.84
4n_3	400	93.16	8.47	7.87
4n_4	400	94.89	8.17	7.88
4n_5	400	93.4	7.96	7.65
8n_1	400	92.32	9.06	8.79
8n_2	400	94.1	8.65	8.46
8n_3	400	94.79	8.82	8.61
8n_4	400	91.75	8.52	8.44
8n_5	400	92.39	8.75	8.67
12n_1	400	91.75	9.43	9.17
12n_2	400	93.78	9.52	9.37
12n_3	400	93.97	9.18	9.2
12n_4	400	92.21	9.6	9.43
12n_5	400	93.32	8.83	8.96
16n_1	400	92.62	10.12	9.96
16n_2	400	92.21	10.12	10.13
16n_3	400	91.29	10.03	9.96
16n_4	400	92.3	9.84	9.94
16n_5	400	93.87	9.89	9.76
20n_1	400	91.96	10.38	10.37
20n_2	400	92.23	10.57	10.58
20n_3	400	90.6	11.28	10.96
20n_4	400	90.67	11.1	11.12
20n_5	400	91.57	10.19	10.42
4n_1	405	94.18	7.88	7.55
4n_2	405	94.3	8.03	7.83
4n_3	405	93.23	8.48	7.9
4n_4	405	95.15	8.2	7.86
4n_5	405	93.71	7.95	7.67
8n_1	405	92.46	9.05	8.81
8n_2	405	93.67	8.61	8.47
8n_3	405	95.61	8.94	8.58
8n_4	405	92.03	8.52	8.45
8n_5	405	92.57	8.74	8.64
12n_1	405	91.63	9.45	9.16
12n_2	405	94.01	9.54	9.36
12n_3	405	93.2	9.1	9.2
12n_4	405	91.47	9.63	9.41
12n_5	405	93.44	8.84	8.96
16n_1	405	92.27	10.06	10.02
16n_2	405	92.46	10.14	10.14
16n_3	405	90.6	10.01	9.98
16n_4	405	92.23	9.87	9.95
16n_5	405	93.19	9.87	9.78
20n_1	405	92.41	10.39	10.4
20n_2	405	92.67	10.71	10.56
20n_3	405	90.2	11.23	10.98
20n_4	405	91.36	11.12	11.16
20n_5	405	91.53	10.17	10.44
4n_1	410	93.18	7.88	7.54
4n_2	410	94.08	7.98	7.85
4n_3	410	93.7	8.5	7.88
4n_4	410	94.84	8.18	7.89
4n_5	410	93.4	7.92	7.67
8n_1	410	92.75	9.09	8.82
8n_2	410	93.38	8.54	8.48
8n_3	410	95.16	8.91	8.58
8n_4	410	92.85	8.62	8.45
8n_5	410	91.61	8.67	8.65
12n_1	410	92	9.39	9.18
12n_2	410	93.99	9.5	9.39
12n_3	410	92.77	9.2	9.18
12n_4	410	92.27	9.63	9.42
12n_5	410	94.3	8.91	8.96
16n_1	410	92.73	10.09	10.02
16n_2	410	91.85	10.09	10.11
16n_3	410	91.36	10.04	9.97
16n_4	410	91.87	9.81	9.95
16n_5	410	93.54	9.93	9.77
20n_1	410	91.93	10.33	10.38
20n_2	410	93.11	10.59	10.59
20n_3	410	89.93	11.19	10.95
20n_4	410	90.8	11.1	11.13
20n_5	410	91.42	10.19	10.46
4n_1	415	93.59	7.85	7.53
4n_2	415	94.22	8	7.84
4n_3	415	92.81	8.45	7.87
4n_4	415	94.91	8.18	7.89
4n_5	415	93.36	7.93	7.67
8n_1	415	92.78	9.07	8.79
8n_2	415	94.1	8.58	8.46
8n_3	415	95.21	8.89	8.58
8n_4	415	93.19	8.63	8.45
8n_5	415	92.2	8.73	8.65
12n_1	415	91.74	9.36	9.18
12n_2	415	93.99	9.48	9.34
12n_3	415	93.1	9.08	9.19
12n_4	415	91.7	9.7	9.39
12n_5	415	93.11	8.88	8.94
16n_1	415	91.79	10.05	10
16n_2	415	92.63	10.16	10.13
16n_3	415	91.08	9.97	9.97
16n_4	415	92.07	9.85	9.91
16n_5	415	93.7	9.92	9.76
20n_1	415	92.25	10.41	10.35
20n_2	415	93.12	10.63	10.56
20n_3	415	90.21	11.2	10.98
20n_4	415	91.19	11.08	11.13
20n_5	415	92.06	10.22	10.48
4n_1	420	92.95	7.83	7.56
4n_2	420	94.61	8.02	7.83
4n_3	420	92.02	8.4	7.91
4n_4	420	94.42	8.17	7.88
4n_5	420	93.7	7.96	7.66
8n_1	420	93.16	9.13	8.79
8n_2	420	94.47	8.6	8.49
8n_3	420	94.87	8.86	8.59
8n_4	420	92.71	8.58	8.44
8n_5	420	93.3	8.8	8.65
12n_1	420	92.08	9.44	9.17
12n_2	420	94.12	9.54	9.35
12n_3	420	93.12	9.08	9.19
12n_4	420	92.45	9.81	9.43
12n_5	420	93.54	8.87	8.94
16n_1	420	91.58	10.11	10.03
16n_2	420	92.57	10.14	10.13
16n_3	420	90.71	10	9.98
16n_4	420	92.2	9.81	9.96
16n_5	420	93.35	9.88	9.77
20n_1	420	92.08	10.34	10.41
20n_2	420	93.6	10.7	10.58
20n_3	420	90.17	11.18	10.96
20n_4	420	91.02	11.04	11.12
20n_5	420	91.71	10.17	10.43
4n_1	425	93.93	7.88	7.52
4n_2	425	94.41	8.01	7.86
4n_3	425	91.67	8.38	7.9
4n_4	425	95.24	8.2	7.88
4n_5	425	93.45	7.92	7.67
8n_1	425	93.02	9.1	8.8
8n_2	425	94.18	8.57	8.47
8n_3	425	94.83	8.85	8.59
8n_4	425	92.96	8.62	8.45
8n_5	425	92.45	8.78	8.67
12n_1	425	92.06	9.45	9.19
12n_2	425	94.62	9.49	9.36
12n_3	425	93.6	9.12	9.19
12n_4	425	92.66	9.73	9.45
12n_5	425	93.95	8.93	8.96
16n_1	425	92.24	10.12	9.99
16n_2	425	92.58	10.14	10.15
16n_3	425	90.99	10.06	9.97
16n_4	425	92.26	9.74	9.99
16n_5	425	92.65	9.86	9.75
20n_1	425	91.66	10.34	10.36
20n_2	425	92.56	10.65	10.57
20n_3	425	90.74	11.31	10.94
20n_4	425	91.6	11.08	11.1
20n_5	425	91.24	10.1	10.45
4n_1	430	93.37	7.86	7.53
4n_2	430	94.54	8.01	7.86
4n_3	430	92.75	8.45	7.88
4n_4	430	95.1	8.17	7.87
4n_5	430	94.49	7.98	7.67
8n_1	430	93.8	9.09	8.84
8n_2	430	94.28	8.61	8.47
8n_3	430	94.95	8.89	8.58
8n_4	430	93.17	8.63	8.43
8n_5	430	92.2	8.74	8.68
12n_1	430	92.49	9.53	9.18
12n_2	430	94.18	9.49	9.35
12n_3	430	92.97	9.06	9.17
12n_4	430	92.99	9.77	9.46
12n_5	430	93.05	8.88	8.94
16n_1	430	92.58	10.12	10
16n_2	430	92.02	10.09	10.16
16n_3	430	90.79	9.97	9.99
16n_4	430	92.17	9.76	9.95
16n_5	430	93.05	9.91	9.76
20n_1	430	92.75	10.35	10.35
20n_2	430	93.29	10.66	10.58
20n_3	430	89.89	11.23	10.98
20n_4	430	91.98	11.15	11.16
20n_5	430	90.95	10.07	10.44
4n_1	435	94.17	7.92	7.5
4n_2	435	93.96	7.97	7.83
4n_3	435	92.35	8.39	7.89
4n_4	435	94.83	8.2	7.85
4n_5	435	93.82	7.95	7.68
8n_1	435	93.13	9.08	8.83
8n_2	435	93.98	8.6	8.47
8n_3	435	95.15	8.91	8.6
8n_4	435	92.98	8.62	8.43
8n_5	435	92.5	8.78	8.65
12n_1	435	92.53	9.46	9.17
12n_2	435	94.08	9.5	9.34
12n_3	435	93.35	9.13	9.18
12n_4	435	92.65	9.76	9.42
12n_5	435	94.06	8.94	8.93
16n_1	435	91.52	10.14	10.01
16n_2	435	92.26	10.09	10.14
16n_3	435	91.12	9.99	9.96
16n_4	435	91.72	9.76	9.97
16n_5	435	93.68	9.9	9.74
20n_1	435	92.6	10.38	10.38
20n_2	435	92.62	10.63	10.57
20n_3	435	89.57	11.28	10.94
20n_4	435	91.39	11.11	11.14
20n_5	435	91.31	10.11	10.47
4n_1	440	94.01	7.85	7.51
4n_2	440	93.81	7.96	7.82
4n_3	440	92.8	8.49	7.89
4n_4	440	94.9	8.19	7.87
4n_5	440	94.21	8.01	7.69
8n_1	440	92.47	9.04	8.8
8n_2	440	93.79	8.54	8.5
8n_3	440	94.87	8.85	8.59
8n_4	440	92.64	8.6	8.44
8n_5	440	92.09	8.74	8.65
12n_1	440	92.62	9.46	9.18
12n_2	440	93.78	9.53	9.35
12n_3	440	93.35	9.16	9.18
12n_4	440	92.92	9.74	9.43
12n_5	440	93.85	8.88	8.95
16n_1	440	92.01	10.12	9.97
16n_2	440	92.25	10.1	10.12
16n_3	440	91.55	10.11	9.97
16n_4	440	92.19	9.75	10
16n_5	440	93.08	9.91	9.74
20n_1	440	92.19	10.27	10.36
20n_2	440	93.3	10.69	10.59
20n_3	440	89.56	11.27	10.97
20n_4	440	91.9	11.06	11.14
20n_5	440	91.23	10.11	10.41
4n_1	445	93.73	7.82	7.51
4n_2	445	94.36	7.99	7.85
4n_3	445	92.2	8.44	7.88
4n_4	445	94.71	8.17	7.86
4n_5	445	93.84	7.94	7.7
8n_1	445	93.23	9.09	8.83
8n_2	445	93.72	8.52	8.46
8n_3	445	94.89	8.88	8.62
8n_4	445	92.84	8.58	8.44
8n_5	445	93.65	8.82	8.64
12n_1	445	92.75	9.49	9.19
12n_2	445	93.79	9.45	9.34
12n_3	445	93.33	9.14	9.22
12n_4	445	92.88	9.81	9.42
12n_5	445	93.48	8.87	8.96
16n_1	445	91.6	10.12	9.99
16n_2	445	92.11	10.07	10.12
16n_3	445	91.4	10.11	9.97
16n_4	445	91.66	9.8	9.97
16n_5	445	92.92	9.88	9.74
20n_1	445	92.62	10.3	10.38
20n_2	445	93.18	10.67	10.59
20n_3	445	89.09	11.25	10.98
20n_4	445	92.15	11.16	11.13
20n_5	445	91.38	10.13	10.46
4n_1	450	93.62	7.83	7.51
4n_2	450	94.44	8.02	7.84
4n_3	450	92.7	8.45	7.92
4n_4	450	95.13	8.2	7.86
4n_5	450	94.31	8.01	7.69
8n_1	450	93.3	9.08	8.84
8n_2	450	93.28	8.53	8.46
8n_3	450	95.04	8.89	8.61
8n_4	450	93	8.6	8.45
8n_5	450	92.3	8.77	8.67
12n_1	450	93.14	9.55	9.19
12n_2	450	93.87	9.51	9.34
12n_3	450	93.7	9.12	9.18
12n_4	450	92.34	9.67	9.42
12n_5	450	94.98	9.01	8.94
16n_1	450	91.99	10.2	10.03
16n_2	450	91.91	10.09	10.15
16n_3	450	91.01	10.07	9.94
16n_4	450	90.82	9.81	9.94
16n_5	450	93.33	9.94	9.75
20n_1	450	92.7	10.29	10.36
20n_2	450	92.05	10.58	10.55
20n_3	450	89.25	11.21	10.99
20n_4	450	91.82	11.05	11.16
20n_5	450	91.38	10.11	10.45
4n_1	455	94.39	7.89	7.51
4n_2	455	95.13	8.07	7.85
4n_3	455	92.38	8.42	7.89
4n_4	455	94.78	8.17	7.88
4n_5	455	93.96	7.99	7.7
8n_1	455	92.81	9.08	8.81
8n_2	455	94.29	8.62	8.47
8n_3	455	95.63	8.96	8.61
8n_4	455	92.54	8.63	8.44
8n_5	455	92.45	8.8	8.67
12n_1	455	92.87	9.48	9.2
12n_2	455	93.81	9.57	9.36
12n_3	455	93.27	9.14	9.2
12n_4	455	93.09	9.81	9.45
12n_5	455	95.24	9.04	8.94
16n_1	455	91.55	10.14	9.99
16n_2	455	92.55	10.12	10.17
16n_3	455	91.63	10.12	9.97
16n_4	455	90.97	9.83	9.95
16n_5	455	93.29	9.92	9.76
20n_1	455	93.03	10.35	10.39
20n_2	455	92.93	10.6	10.56
20n_3	455	90.12	11.37	10.95
20n_4	455	91.75	11.1	11.15
20n_5	455	91.67	10.16	10.45
4n_1	460	94.68	7.91	7.52
4n_2	460	95.25	8.07	7.84
4n_3	460	91.86	8.4	7.92
4n_4	460	95.07	8.17	7.89
4n_5	460	94.06	7.99	7.69
8n_1	460	92.84	9.07	8.81
8n_2	460	94.01	8.56	8.44
8n_3	460	94.79	8.9	8.58
8n_4	460	92.59	8.61	8.42
8n_5	460	92.39	8.8	8.64
12n_1	460	92.39	9.43	9.18
12n_2	460	94.33	9.54	9.36
12n_3	460	94.19	9.17	9.21
12n_4	460	92.45	9.76	9.39
12n_5	460	93.51	8.88	8.94
16n_1	460	91.71	10.13	10.02
16n_2	460	92.84	10.15	10.15
16n_3	460	91.52	10.04	9.94
16n_4	460	92.23	9.83	9.96
16n_5	460	93.24	9.95	9.73
20n_1	460	92.61	10.3	10.36
20n_2	460	93.34	10.69	10.56
20n_3	460	89.29	11.25	10.96
20n_4	460	91.49	11.08	11.14
20n_5	460	91.52	10.12	10.42
4n_1	465	95.13	7.89	7.55
4n_2	465	94.56	8.04	7.84
4n_3	465	92.27	8.42	7.91
4n_4	465	94.31	8.13	7.87
4n_5	465	93.28	7.92	7.67
8n_1	465	93.5	9.14	8.83
8n_2	465	94.36	8.65	8.48
8n_3	465	95.27	8.9	8.59
8n_4	465	92.7	8.62	8.43
8n_5	465	92.69	8.79	8.64
12n_1	465	92.24	9.43	9.18
12n_2	465	94.02	9.48	9.31
12n_3	465	93.65	9.11	9.19
12n_4	465	92.49	9.78	9.4
12n_5	465	94.8	9.03	8.93
16n_1	465	92.46	10.13	10
16n_2	465	92.09	10.1	10.14
16n_3	465	91.81	10.14	10
16n_4	465	91.87	9.78	9.96
16n_5	465	93.45	9.92	9.78
20n_1	465	92.56	10.27	10.39
20n_2	465	93.39	10.63	10.55
20n_3	465	89.61	11.27	10.96
20n_4	465	91.81	11.14	11.13
20n_5	465	92.6	10.16	10.43
4n_1	470	94.61	7.82	7.57
4n_2	470	94.72	8.07	7.83
4n_3	470	92.28	8.46	7.91
4n_4	470	95.56	8.15	7.88
4n_5	470	93.84	7.94	7.68
8n_1	470	92.81	9.1	8.81
8n_2	470	94.8	8.61	8.48
8n_3	470	94.97	8.88	8.6
8n_4	470	93.68	8.65	8.44
8n_5	470	93.15	8.83	8.64
12n_1	470	92.47	9.43	9.19
12n_2	470	94.13	9.59	9.33
12n_3	470	93.21	9.07	9.21
12n_4	470	92.4	9.79	9.44
12n_5	470	95.06	9.03	8.94
16n_1	470	92.64	10.17	10
16n_2	470	91.9	10.12	10.14
16n_3	470	91.58	10.12	10
16n_4	470	92.09	9.88	9.97
16n_5	470	92.39	9.91	9.75
20n_1	470	92.63	10.29	10.39
20n_2	470	92.15	10.53	10.56
20n_3	470	89.52	11.3	10.98
20n_4	470	91.71	11.11	11.15
20n_5	470	92.71	10.18	10.41
4n_1	475	95.61	7.9	7.54
4n_2	475	94.99	8.1	7.86
4n_3	475	91.67	8.38	7.9
4n_4	475	95.43	8.16	7.87
4n_5	475	93.6	7.97	7.69
8n_1	475	93.23	9.07	8.8
8n_2	475	94.77	8.63	8.45
8n_3	475	95.32	8.89	8.56
8n_4	475	93.4	8.63	8.48
8n_5	475	92.76	8.81	8.63
12n_1	475	92.55	9.45	9.19
12n_2	475	93.87	9.54	9.29
12n_3	475	93.7	9.14	9.17
12n_4	475	91.67	9.75	9.44
12n_5	475	94.87	8.95	8.96
16n_1	475	92.12	10.07	10.02
16n_2	475	92.2	10.14	10.14
16n_3	475	91.52	10.05	9.98
16n_4	475	92.13	9.81	9.94
16n_5	475	92.52	9.88	9.76
20n_1	475	93	10.3	10.38
20n_2	475	92.23	10.6	10.58
20n_3	475	88.99	11.24	10.96
20n_4	475	91.91	11.12	11.11
20n_5	475	92.15	10.2	10.42
4n_1	480	94.63	7.87	7.54
4n_2	480	94.25	8.02	7.84
4n_3	480	92.4	8.45	7.9
4n_4	480	95.6	8.18	7.88
4n_5	480	93.48	7.94	7.68
8n_1	480	93.16	9.1	8.79
8n_2	480	94.89	8.66	8.46
8n_3	480	94.56	8.85	8.58
8n_4	480	92.81	8.57	8.45
8n_5	480	93.3	8.85	8.63
12n_1	480	92.01	9.39	9.18
12n_2	480	93.85	9.57	9.31
12n_3	480	93.16	9.11	9.19
12n_4	480	92.56	9.72	9.44
12n_5	480	94.32	8.96	8.94
16n_1	480	92.61	10.15	10
16n_2	480	92.68	10.15	10.14
16n_3	480	91.5	10.13	9.97
16n_4	480	91.04	9.89	9.94
16n_5	480	92.95	9.87	9.75
20n_1	480	93.01	10.36	10.37
20n_2	480	92.61	10.58	10.56
20n_3	480	89.55	11.24	10.97
20n_4	480	92.09	11.14	11.18
20n_5	480	92.38	10.23	10.42
4n_1	485	94.5	7.92	7.51
4n_2	485	94.92	8.05	7.88
4n_3	485	92.45	8.44	7.92
4n_4	485	94.79	8.09	7.89
4n_5	485	93.93	8.01	7.67
8n_1	485	92.67	9.08	8.8
8n_2	485	94.24	8.62	8.45
8n_3	485	95.25	8.93	8.58
8n_4	485	93.67	8.66	8.41
8n_5	485	92.46	8.83	8.6
12n_1	485	92.61	9.52	9.17
12n_2	485	93.32	9.48	9.31
12n_3	485	93.7	9.11	9.18
12n_4	485	92.4	9.68	9.44
12n_5	485	94.71	8.94	8.96
16n_1	485	92.41	10.13	10.01
16n_2	485	91.91	10.15	10.13
16n_3	485	92.07	10.1	9.98
16n_4	485	91.69	9.87	9.94
16n_5	485	92.19	9.86	9.75
20n_1	485	92.51	10.37	10.37
20n_2	485	92.91	10.59	10.57
20n_3	485	89.69	11.25	10.98
20n_4	485	91.88	11.11	11.2
20n_5	485	91.86	10.13	10.42
4n_1	490	94.51	7.87	7.54
4n_2	490	95.32	8.09	7.88
4n_3	490	91.74	8.36	7.91
4n_4	490	95.45	8.19	7.87
4n_5	490	93.85	7.95	7.67
8n_1	490	93.18	9.07	8.84
8n_2	490	95.38	8.68	8.47
8n_3	490	95.08	8.89	8.58
8n_4	490	93.88	8.67	8.44
8n_5	490	92.8	8.79	8.62
12n_1	490	92.5	9.47	9.14
12n_2	490	93.51	9.49	9.3
12n_3	490	93.23	9.11	9.19
12n_4	490	92.72	9.8	9.44
12n_5	490	95.3	9.03	8.95
16n_1	490	92.53	10.12	10.01
16n_2	490	92.35	10.18	10.11
16n_3	490	91.05	10.09	9.97
16n_4	490	91.25	9.93	9.93
16n_5	490	92.86	9.85	9.76
20n_1	490	92.96	10.33	10.4
20n_2	490	92.76	10.58	10.56
20n_3	490	88.91	11.15	10.97
20n_4	490	91.72	11.13	11.15
20n_5	490	92.38	10.2	10.41
4n_1	495	94.81	7.88	7.54
4n_2	495	95.24	8.11	7.87
4n_3	495	91.73	8.35	7.91
4n_4	495	95.18	8.15	7.88
4n_5	495	93.74	7.96	7.67
8n_1	495	93.2	9.06	8.82
8n_2	495	95.08	8.64	8.47
8n_3	495	94.48	8.84	8.6
8n_4	495	93.8	8.67	8.45
8n_5	495	93.34	8.87	8.62
12n_1	495	92.11	9.42	9.18
12n_2	495	94.01	9.51	9.29
12n_3	495	92.9	9.08	9.18
12n_4	495	91.95	9.76	9.46
12n_5	495	95.24	9	8.94
16n_1	495	92.51	10.12	10
16n_2	495	92.7	10.22	10.12
16n_3	495	91.75	10.15	9.98
16n_4	495	92.26	9.86	9.93
16n_5	495	93.23	9.85	9.76
20n_1	495	91.9	10.31	10.36
20n_2	495	92.85	10.6	10.57
20n_3	495	88.87	11.15	11
20n_4	495	91.36	11.08	11.18
20n_5	495	92.51	10.16	10.43
4n_1	500	94.68	7.91	7.53
4n_2	500	94.81	8.06	7.87
4n_3	500	91.85	8.43	7.9
4n_4	500	95.28	8.14	7.91
4n_5	500	93.17	7.9	7.7
8n_1	500	93.32	9.08	8.85
8n_2	500	94.96	8.63	8.49
8n_3	500	94.84	8.87	8.58
8n_4	500	93.82	8.64	8.43
8n_5	500	93.02	8.81	8.61
12n_1	500	91.81	9.43	9.16
12n_2	500	93.61	9.45	9.32
12n_3	500	93.55	9.1	9.2
12n_4	500	92.47	9.77	9.42
12n_5	500	95.02	8.98	8.95
16n_1	500	92.19	10.09	10.01
16n_2	500	92.33	10.23	10.13
16n_3	500	91.69	10.18	9.96
16n_4	500	91.65	9.91	9.96
16n_5	500	92.68	9.87	9.76
20n_1	500	92.08	10.32	10.35
20n_2	500	92.69	10.58	10.55
20n_3	500	89.03	11.15	11
20n_4	500	91.89	11.13	11.14
20n_5	500	92.54	10.16	10.43
4n_1	505	94.94	7.89	7.56
4n_2	505	94.87	8.08	7.86
4n_3	505	91.99	8.45	7.92
4n_4	505	94.92	8.12	7.9
4n_5	505	93.24	7.94	7.68
8n_1	505	93.16	9.07	8.83
8n_2	505	95.35	8.63	8.47
8n_3	505	94.8	8.88	8.61
8n_4	505	93.91	8.64	8.43
8n_5	505	92.52	8.76	8.58
12n_1	505	92.75	9.49	9.19
12n_2	505	93.59	9.46	9.29
12n_3	505	93.57	9.11	9.18
12n_4	505	91.95	9.77	9.41
12n_5	505	94.58	8.96	8.94
16n_1	505	92.17	10.12	9.96
16n_2	505	92.26	10.21	10.17
16n_3	505	91.42	10.09	9.96
16n_4	505	92.26	9.97	9.92
16n_5	505	92.44	9.84	9.76
20n_1	505	93.11	10.38	10.35
20n_2	505	92.87	10.58	10.57
20n_3	505	89.42	11.26	10.97
20n_4	505	91.99	11.11	11.19
20n_5	505	92.44	10.21	10.42
4n_1	510	94.84	7.93	7.54
4n_2	510	94.64	8.03	7.86
4n_3	510	92.17	8.44	7.92
4n_4	510	95.16	8.15	7.89
4n_5	510	93.31	7.96	7.68
8n_1	510	93.08	9.1	8.81
8n_2	510	94.78	8.62	8.49
8n_3	510	94.8	8.87	8.6
8n_4	510	93.54	8.61	8.44
8n_5	510	93.32	8.88	8.61
12n_1	510	92.33	9.4	9.19
12n_2	510	93.63	9.44	9.33
12n_3	510	94.01	9.16	9.19
12n_4	510	92.88	9.78	9.43
12n_5	510	94.42	8.91	8.97
16n_1	510	92.54	10.14	10.01
16n_2	510	92.06	10.14	10.18
16n_3	510	91.64	10.09	9.94
16n_4	510	91.68	9.91	9.93
16n_5	510	92.03	9.83	9.75
20n_1	510	92.73	10.33	10.36
20n_2	510	92.87	10.6	10.59
20n_3	510	89.43	11.27	11.01
20n_4	510	91.63	11.08	11.17
20n_5	510	92.07	10.17	10.42
4n_1	515	94.28	7.9	7.52
4n_2	515	94.19	8.02	7.85
4n_3	515	92.26	8.46	7.91
4n_4	515	95.2	8.14	7.88
4n_5	515	93.33	7.94	7.67
8n_1	515	93.39	9.06	8.83
8n_2	515	94.7	8.6	8.47
8n_3	515	94.85	8.86	8.61
8n_4	515	93.52	8.59	8.43
8n_5	515	93.66	8.83	8.6
12n_1	515	93.07	9.49	9.17
12n_2	515	93.85	9.47	9.29
12n_3	515	94.22	9.17	9.2
12n_4	515	92.7	9.77	9.42
12n_5	515	94.43	8.97	8.95
16n_1	515	91.98	10.08	10.02
16n_2	515	92.88	10.23	10.13
16n_3	515	91.54	10.09	9.95
16n_4	515	91.49	9.94	9.94
16n_5	515	93.07	9.89	9.76
20n_1	515	92.32	10.32	10.36
20n_2	515	92.86	10.6	10.59
20n_3	515	89.24	11.2	10.99
20n_4	515	91.57	11.06	11.18
20n_5	515	91.85	10.15	10.4
4n_1	520	94.2	7.89	7.52
4n_2	520	94.25	8.04	7.83
4n_3	520	92.22	8.43	7.92
4n_4	520	94.96	8.13	7.88
4n_5	520	93.15	7.96	7.71
8n_1	520	92.92	9.03	8.82
8n_2	520	94.67	8.62	8.47
8n_3	520	95.64	8.91	8.61
8n_4	520	93.61	8.65	8.44
8n_5	520	93.51	8.84	8.6
12n_1	520	92.4	9.49	9.19
12n_2	520	93.87	9.51	9.29
12n_3	520	93.63	9.11	9.2
12n_4	520	91.81	9.73	9.4
12n_5	520	94.66	8.93	8.98
16n_1	520	91.94	10.09	10
16n_2	520	92.28	10.16	10.1
16n_3	520	91.81	10.12	9.97
16n_4	520	91.14	9.87	9.94
16n_5	520	92.66	9.89	9.74
20n_1	520	93.34	10.41	10.37
20n_2	520	92.57	10.6	10.57
20n_3	520	89.43	11.19	10.99
20n_4	520	91.87	11.08	11.17
20n_5	520	92.66	10.19	10.41
