# Supplementary material for: EmbedTAD Using Graph Embedding and Unsupervised Learning to Identify TADs from High-Resolution Hi-C Data
Source: Commun Biol. 2025 Dec 9;9:7. doi: 10.1038/s42003-025-09224-z (PMC12764586; doi:10.1038/s42003-025-09224-z)
Supplement: Supplementary file 6 — Supplementary Data 3 [file 42003_2025_9224_MOESM6_ESM.xlsx]

## Sheet: Summary
Noise Level		Highest Score							Maintainable Score							Filtered					Color	Explanation
		dimension	MoC	dimension	TQ (CT)	dimension	TQ (C)		dimension	MoC	dimension	TQ (CT)	dimension	TQ (C)		dimension	MoC	TQ (CT)	TQ (C)			Maintain high TQ (CT) with high MoC
																						Maintain high TQ (C) with high MoC
																						Individual highest values from three score with a specific dimension and their corresponding value other two values
																						My Opinion
4		475	94.26	405	8.11	505	7.78		375	93.2	375	8.06	355	7.76		*375	93.2	8.06	7.76		CT	ClusterTAD TAD quality
									365	92.76	365	8.06	360	7.76		365	92.76	8.06	7.76		CT	Caspian TAD quality
									355	92.03	355	8.02	440	7.76							*	A common dimension that maintains a considerable score for 4, 8, and 12 noise level
									350	91.92	350	8	430	7.76		475	94.26	8.1	7.77
									340	91.32	340	7.98	405	7.76		405	94.11	8.11	7.76
									330	90.32	330	7.95	370	7.76		505	93.99	8.1	7.78
									325	89.26	325	7.95	365	7.76
									320	88.79	320	7.92	325	7.76		455	94.13	8.11	7.77
									315	88.27	315	7.86	385	7.75
8		520	94.07	510	8.82	310	8.62		425	93.49	415	8.78	425	8.6		425	93.49	8.78	8.6
									375	92.88	375	8.77	370	8.59		*375	92.88	8.77	8.59
									350	92.33	350	8.74	405	8.59
									340	91.75	340	8.71	360	8.59		520	94.07	8.81	8.59
									330	90.98	330	8.65	505	8.58		510	93.9	8.82	8.59
									320	90.47	320	8.62	460	8.58		310	89.36	8.57	8.62
									315	89.65	315	8.59	480	8.58
									305	89.56	305	8.59	380	8.58		455	93.54	8.82	8.6
									310	89.36	310	8.57	485	8.57
12		455	93.66	455	9.41	335	9.25		455	93.66	455	9.41	335	9.25		455	93.66	9.41	9.23
									375	92.89	375	9.32	440	9.22		*375	92.89	9.32	9.22
									360	92.39	360	9.3	485	9.21
									315	91.46	315	9.21	505	9.2		455	93.66	9.41	9.23
									310	91.36	310	9.21	490	9.2		335	92.55	9.32	9.25
																455	93.66	9.41	9.23
16		495	92.49	500	10.06	465	9.98		380	91.71	370	9.96	380	9.96		380	91.71	9.93	9.96
									360	91.46	360	9.93	385	9.95		*375	91.57	9.94	9.97
									315	91.14	315	9.93	330	9.95		360	91.46	9.93	9.97
									320	91.01	320	9.92	310	9.95
									305	90.87	305	9.88	315	9.94		500	92.11	10.06	9.96
																495	92.49	10.04	9.96
																465	92.34	10.01	9.98
																455	92	10.03	9.97
20		465	91.99	365	10.74	375	10.72		415	91.77	415	10.71	345	10.71		415	91.77	10.71	10.7
									370	91.56	330	10.69	370	10.7		*375	91.76	10.69	10.72
									435	91.5	430	10.69	435	10.7		370	91.56	10.68	10.7
									315	89.88	315	10.63	325	10.68
																465	91.99	10.69	10.69
																375	91.76	10.69	10.72
																365	91.33	10.74	10.7
																455	91.9	10.72	10.7
Average		490	93.09	455	9.42	310	9.26		500	93	515	9.39	500	9.25		500	93	9.39	9.25
									460	92.97	460	9.39	340	9.25		480	93.02	9.4	9.24
									420	92.82	420	9.38	385	9.25		460	92.97	9.39	9.24
									410	92.75	410	9.37	350	9.25		420	92.82	9.38	9.25
									400	92.72	400	9.37	370	9.25		*375	92.46	9.36	9.25
									375	92.46	375	9.36	360	9.25
									370	92.34	370	9.36	490	9.24		490	93.09	9.4	9.24
									360	92.11	360	9.35	515	9.24		455	93.05	9.42	9.25
									345	91.75	345	9.33	485	9.24		310	89.84	9.24	9.26
									340	91.58	340	9.32	480	9.24
									335	91.21	335	9.3	400	9.24		455	93.05	9.42	9.25
									330	91.07	330	9.3	390	9.24
									325	90.93	325	9.3	440	9.24
									320	90.47	320	9.27	435	9.24
									315	90.08	315	9.24	460	9.24
Opinion: 455 embedding size could be a good choice
